# Supplementary material for: Evolution of Gene Expression Across Functional Regions of the Mouse Placenta
Source: Genome Biol Evol. 2026 May 23;18(5):evag120. doi: 10.1093/gbe/evag120 (PMC13202214; doi:10.1093/gbe/evag120)
Supplement: evag120_Supplementary_Data [file evag120_supplementary_data.zip]

Archive with 3 entries (3 files):
- GBE_Imprinting_evolution_Supplementary_figures_20260403.docx
- GBE_imprinting_evolution_Supplementary_methods_20260403.docx
- GBE_Imprinting_evolution_Supplementary_tables_20260403.xlsx
