# Supplementary material for: Evolution of Gene Expression Across Functional Regions of the Mouse Placenta
Source: Genome Biol Evol. 2026 May 23;18(5):evag120. doi: 10.1093/gbe/evag120 (PMC13202214; doi:10.1093/gbe/evag120)
Supplement: evag120_Supplementary_Data [file evag120_supplementary_data.zip › GBE_Imprinting_evolution_Supplementary_tables_20260403.xlsx]

## Sheet: S1_expression_summary
Table S1: Gene expression summary. Number of genes expressed (zFPKM > -3) and number of genes with induced expression in placental layers of M. m. musculus domesticus and M. spretus.
Species	Genes expressed			Genes with induced expression
	Decidua	Junctional zone	Labyrinth zone	Decidua	Junctinal zone	Labyrinth zone
M. m. domesticus	14282	13103	13241	2215	319	738
M. spretus	14108	12881	13780	1420	239	1079

## Sheet: S2_Induced_expression
Table S2. Induced expression in mouse placenta. List includes all genes showing induced expression in placental layers of M. m. domesticus and M. spretus. Median expression reported as TPM for each layer.
gene ID	gene symbol	decidua TPM	junctional TPM	labyrinth TPM	layer	species
ENSMUSG00000062393	Dgkk	0.128625	18.1361	60.912	labyrinth	M. m. domesticus
ENSMUSG00000063018	2010204K13Rik	2.35648	55.0457	161.35	labyrinth	M. m. domesticus
ENSMUSG00000031144	Syp	0.371809	5.58924	32.1366	labyrinth	M. m. domesticus
ENSMUSG00000031162	Gata1	0	5.53569	21.0248	labyrinth	M. m. domesticus
ENSMUSG00000039231	Suv39h1	3.30749	5.11265	19.1405	labyrinth	M. m. domesticus
ENSMUSG00000082129	Gm14502	1.1634	0	0	decidua	M. m. domesticus
ENSMUSG00000015340	Cybb	24.5466	3.22041	2.05688	decidua	M. m. domesticus
ENSMUSG00000054453	Sytl5	1.19242	0	0.0262715	decidua	M. m. domesticus
ENSMUSG00000090084	Srpx	16.4835	0.179466	1.37636	decidua	M. m. domesticus
ENSMUSG00000008035	Mid1ip1	463.807	10.3056	5.82053	decidua	M. m. domesticus
ENSMUSG00000031012	Cask	7.91141	2.09358	1.65575	decidua	M. m. domesticus
ENSMUSG00000040229	Gpr34	8.86272	0.412754	0.566672	decidua	M. m. domesticus
ENSMUSG00000025037	Maoa	21.9449	31.2458	108.257	labyrinth	M. m. domesticus
ENSMUSG00000037347	Chst7	13.0988	0.861817	3.89739	decidua	M. m. domesticus
ENSMUSG00000001131	Timp1	71.5862	9.01559	5.28658	decidua	M. m. domesticus
ENSMUSG00000001128	Cfp	29.5459	3.21499	2.96915	decidua	M. m. domesticus
ENSMUSG00000068122	Agtr2	2.30686	0	0	decidua	M. m. domesticus
ENSMUSG00000031089	Slc6a14	54.7492	2.16916	7.98217	decidua	M. m. domesticus
ENSMUSG00000017057	Il13ra1	79.0875	14.4209	9.22657	decidua	M. m. domesticus
ENSMUSG00000016239	Lonrf3	1.04449	10.7476	45.462	labyrinth	M. m. domesticus
ENSMUSG00000084616	U6	7.49265	44.9386	118.899	labyrinth	M. m. domesticus
ENSMUSG00000081281	Gm6274	11.9199	3.0871	2.57672	decidua	M. m. domesticus
ENSMUSG00000044400	Sowahd	0	7.9853	2.94473	junctional	M. m. domesticus
ENSMUSG00000071771	Rhox4b	0	0.812718	2.18801	labyrinth	M. m. domesticus
ENSMUSG00000079635	Rhox4c	0	2.66493	6.29829	labyrinth	M. m. domesticus
ENSMUSG00000079633	Rhox4d	0	0.482764	1.26063	labyrinth	M. m. domesticus
ENSMUSG00000071770	Rhox4e	0	0.908739	2.20173	labyrinth	M. m. domesticus
ENSMUSG00000079628	Rhox4g	0	11.3745	25.4027	labyrinth	M. m. domesticus
ENSMUSG00000068046	4930430D24Rik	0	11.6511	39.9617	labyrinth	M. m. domesticus
ENSMUSG00000053909	Rhox10	0	11.4255	29.6891	labyrinth	M. m. domesticus
ENSMUSG00000071766	Rhox12	0	89.4116	179.094	labyrinth	M. m. domesticus
ENSMUSG00000001986	Gria3	1.86429	0.13432	0.259205	decidua	M. m. domesticus
ENSMUSG00000045284	Dcaf12l1	0.490932	15.3509	73.7774	labyrinth	M. m. domesticus
ENSMUSG00000031101	Sash3	8.67303	1.35259	2.32495	decidua	M. m. domesticus
ENSMUSG00000031111	Igsf1	0.0125389	0.279126	6.53385	labyrinth	M. m. domesticus
ENSMUSG00000055653	Gpc3	10.8524	15.2632	73.0164	labyrinth	M. m. domesticus
ENSMUSG00000073207	Ccdc160	0.154966	1.58735	6.54342	labyrinth	M. m. domesticus
ENSMUSG00000060967	Etd	0	6.4416	30.3984	labyrinth	M. m. domesticus
ENSMUSG00000055555	4930502E18Rik	2.04791	15.6504	47.3885	labyrinth	M. m. domesticus
ENSMUSG00000059334	Zfp36l3	2.01477	174.239	552.224	labyrinth	M. m. domesticus
ENSMUSG00000084308	Gm14593	0	3.69542	7.6982	labyrinth	M. m. domesticus
ENSMUSG00000035967	Ddx26b	8.48329	1.48559	1.67499	decidua	M. m. domesticus
ENSMUSG00000023092	Fhl1	236.216	18.4671	42.3109	decidua	M. m. domesticus
ENSMUSG00000031131	Vgll1	0	3.12699	12.4823	labyrinth	M. m. domesticus
ENSMUSG00000067860	Zic3	0	2.48302	10.5729	labyrinth	M. m. domesticus
ENSMUSG00000045179	Sox3	0	1.24232	4.33956	labyrinth	M. m. domesticus
ENSMUSG00000045330	4933402E13Rik	0.915331	142.726	446.603	labyrinth	M. m. domesticus
ENSMUSG00000031179	3830417A13Rik	3.83644	150.264	322.561	labyrinth	M. m. domesticus
ENSMUSG00000084459	SNORD113	0	8.72345	33.7564	labyrinth	M. m. domesticus
ENSMUSG00000015217	Hmgb3	39.0008	6.09251	9.42078	decidua	M. m. domesticus
ENSMUSG00000056380	Gpr50	0.234439	73.7989	157.752	labyrinth	M. m. domesticus
ENSMUSG00000050424	Pnma5	0.136674	3.72892	1.25457	junctional	M. m. domesticus
ENSMUSG00000031375	Bgn	717.245	37.4275	106.389	decidua	M. m. domesticus
ENSMUSG00000002012	Pnck	6.24123	0.762204	1.40997	decidua	M. m. domesticus
ENSMUSG00000031391	L1cam	3.64507	0.333202	0.34246	decidua	M. m. domesticus
ENSMUSG00000031389	Arhgap4	2.68065	0.367179	0.622267	decidua	M. m. domesticus
ENSMUSG00000031397	Tktl1	10.1261	0.053551	0.0534006	decidua	M. m. domesticus
ENSMUSG00000031328	Flna	310.196	60.5617	41.2994	decidua	M. m. domesticus
ENSMUSG00000031398	Plxna3	2.6745	0.109646	0.334409	decidua	M. m. domesticus
ENSMUSG00000031400	G6pdx	129.472	15.9757	10.9634	decidua	M. m. domesticus
ENSMUSG00000031403	Dkc1	11.7328	2.24407	1.99202	decidua	M. m. domesticus
ENSMUSG00000031198	Fundc2	32.0074	6.87324	6.94806	decidua	M. m. domesticus
ENSMUSG00000031202	Rab39b	4.47041	0.585002	0.0740755	decidua	M. m. domesticus
ENSMUSG00000087396	4933407K13Rik	1.95954	0.468614	0.352113	decidua	M. m. domesticus
ENSMUSG00000083482	Gm14706	4.36366	1.00759	0.987964	decidua	M. m. domesticus
ENSMUSG00000025666	Tmem47	21.7186	2.42986	2.75705	decidua	M. m. domesticus
ENSMUSG00000035491	1600014K23Rik	36.8155	618.973	265.767	junctional	M. m. domesticus
ENSMUSG00000025058	5430427O19Rik	1.13041	0.166379	0.226451	decidua	M. m. domesticus
ENSMUSG00000084559	Mir1906-2	0	8.85247	26.5162	labyrinth	M. m. domesticus
ENSMUSG00000006678	Pola1	1.33044	0.297995	0.32565	decidua	M. m. domesticus
ENSMUSG00000082728	Fam48b1	0	3.34806	13.9999	labyrinth	M. m. domesticus
ENSMUSG00000081044	AU015836	0.0578546	48.573	118.214	labyrinth	M. m. domesticus
ENSMUSG00000078122	F630028O10Rik	2.11981	0.54714	0.482945	decidua	M. m. domesticus
ENSMUSG00000034457	Eda2r	5.35924	0.651395	0.263243	decidua	M. m. domesticus
ENSMUSG00000046532	Ar	7.28204	0.363382	0.0150751	decidua	M. m. domesticus
ENSMUSG00000031214	Ophn1	2.67306	0.32889	0.355742	decidua	M. m. domesticus
ENSMUSG00000031216	Stard8	7.57101	28.1589	122.2	labyrinth	M. m. domesticus
ENSMUSG00000031217	Efnb1	22.9846	61.8608	224.035	labyrinth	M. m. domesticus
ENSMUSG00000031220	Awat2	1.39071	0.319705	0.263172	decidua	M. m. domesticus
ENSMUSG00000015665	Awat1	0	1.1125	0.500246	junctional	M. m. domesticus
ENSMUSG00000047797	Gjb1	99.6276	0.0819052	2.47657	decidua	M. m. domesticus
ENSMUSG00000049191	Rgag4	4.87994	0.664989	0.704408	decidua	M. m. domesticus
ENSMUSG00000051159	Cited1	1.97285	396.843	943.951	labyrinth	M. m. domesticus
ENSMUSG00000079479	Gm9112	1.43953	103.181	348.359	labyrinth	M. m. domesticus
ENSMUSG00000073027	Dmrtc1b	0.18763	55.1304	193.524	labyrinth	M. m. domesticus
ENSMUSG00000081716	Gm14839	0	3.61408	10.524	labyrinth	M. m. domesticus
ENSMUSG00000081108	Gm4234	0	2.67339	10.3392	labyrinth	M. m. domesticus
ENSMUSG00000083680	Gm9119	0	0.237714	1.31139	labyrinth	M. m. domesticus
ENSMUSG00000082191	Gm5166	0	0.345356	1.61676	labyrinth	M. m. domesticus
ENSMUSG00000067562	Dmrtc1c1	0	7.12046	28.2647	labyrinth	M. m. domesticus
ENSMUSG00000067561	Dmrtc1c2	0	6.96565	28.4335	labyrinth	M. m. domesticus
ENSMUSG00000032894	1700031F05Rik	0	0.882396	2.26457	labyrinth	M. m. domesticus
ENSMUSG00000084397	Gm9133	0	0.451719	1.71557	labyrinth	M. m. domesticus
ENSMUSG00000031323	Dmrtc1a	0.200054	51.715	160.185	labyrinth	M. m. domesticus
ENSMUSG00000079476	1700011M02Rik	0	46.1097	163.007	labyrinth	M. m. domesticus
ENSMUSG00000031327	Chic1	4.34014	0.856528	0.553555	decidua	M. m. domesticus
ENSMUSG00000033965	Slc16a2	19.6644	1.17288	1.89539	decidua	M. m. domesticus
ENSMUSG00000073016	Uprt	2.5092	0.372858	0.321841	decidua	M. m. domesticus
ENSMUSG00000084575	U6	0.532783	1.28573	0	junctional	M. m. domesticus
ENSMUSG00000033777	Tlr13	6.7394	0.73898	0.61684	decidua	M. m. domesticus
ENSMUSG00000052821	Cysltr1	2.82986	0.361483	0.44388	decidua	M. m. domesticus
ENSMUSG00000049929	Lpar4	1.64376	3.9501	24.8344	labyrinth	M. m. domesticus
ENSMUSG00000050921	P2ry10	2.08851	0.312931	0.126465	decidua	M. m. domesticus
ENSMUSG00000031239	Itm2a	7.28908	78.9977	352.894	labyrinth	M. m. domesticus
ENSMUSG00000093916	AL670114.1	5.11823	0.360434	0.154418	decidua	M. m. domesticus
ENSMUSG00000031246	Sh3bgrl	243.466	54.7571	24.5017	decidua	M. m. domesticus
ENSMUSG00000034607	Pof1b	3.78667	0.0516558	0.0324152	decidua	M. m. domesticus
ENSMUSG00000025597	Klhl4	5.74166	0.0799536	0	decidua	M. m. domesticus
ENSMUSG00000050435	Ube2dnl	0	1.19617	0	junctional	M. m. domesticus
ENSMUSG00000031255	Sytl4	2.291	0.131576	0.375899	decidua	M. m. domesticus
ENSMUSG00000009596	Taf7l	1.16184	373.762	70.16	junctional	M. m. domesticus
ENSMUSG00000031264	Btk	3.75636	0.376036	0.516349	decidua	M. m. domesticus
ENSMUSG00000049047	Armcx3	35.4619	6.70187	5.64754	decidua	M. m. domesticus
ENSMUSG00000042750	Bex2	0.418792	2.40283	11.3046	labyrinth	M. m. domesticus
ENSMUSG00000047844	Bex4	1.56347	15.6199	63.2613	labyrinth	M. m. domesticus
ENSMUSG00000044550	Tceal3	11.0672	0.394935	0.128338	decidua	M. m. domesticus
ENSMUSG00000023443	Esx1	0	32.7421	139.504	labyrinth	M. m. domesticus
ENSMUSG00000042498	D330045A20Rik	1.61614	0.125469	0.0399936	decidua	M. m. domesticus
ENSMUSG00000072945	Ripply1	0.162879	97.7081	415.536	labyrinth	M. m. domesticus
ENSMUSG00000031432	Prps1	20.9495	2.78774	1.73063	decidua	M. m. domesticus
ENSMUSG00000031273	Col4a6	1.28599	0.0562564	0.179041	decidua	M. m. domesticus
ENSMUSG00000031283	Chrdl1	10.6173	1.05558	2.28426	decidua	M. m. domesticus
ENSMUSG00000031284	Pak3	1.3406	0.0268986	0.0156591	decidua	M. m. domesticus
ENSMUSG00000067276	Capn6	0.0777708	0.284712	3.01408	labyrinth	M. m. domesticus
ENSMUSG00000041688	Amot	3.83778	74.156	184.778	labyrinth	M. m. domesticus
ENSMUSG00000025270	Alas2	25.7277	170.281	575.328	labyrinth	M. m. domesticus
ENSMUSG00000025272	Tro	0.221009	1.28939	5.72093	labyrinth	M. m. domesticus
ENSMUSG00000087149	Itih5l-ps	0	0.620197	5.24362	labyrinth	M. m. domesticus
ENSMUSG00000041245	Wnk3-ps	0.138442	1.17667	6.26209	labyrinth	M. m. domesticus
ENSMUSG00000064665	SNORA4	0	0	2.26657	labyrinth	M. m. domesticus
ENSMUSG00000041133	Smc1a	21.094	5.20527	3.4204	decidua	M. m. domesticus
ENSMUSG00000025333	Gpr143	3.47252	0.660374	0.434367	decidua	M. m. domesticus
ENSMUSG00000041633	Kctd12b	5.64178	4.52751	23.6195	labyrinth	M. m. domesticus
ENSMUSG00000041476	Smpx	0	0.0860603	3.71552	labyrinth	M. m. domesticus
ENSMUSG00000067194	Eif1ax	28.9835	6.79985	6.38938	decidua	M. m. domesticus
ENSMUSG00000041020	Mtap7d2	11.0833	0.229084	0.160876	decidua	M. m. domesticus
ENSMUSG00000031298	Gpr64	18.9168	0.620366	0.0364741	decidua	M. m. domesticus
ENSMUSG00000062168	Ppef1	8.33935	0.0444371	0.0188909	decidua	M. m. domesticus
ENSMUSG00000083945	Gm15242	11.657	0	0	decidua	M. m. domesticus
ENSMUSG00000082449	Gm15244	7.28287	0	0	decidua	M. m. domesticus
ENSMUSG00000031293	Rs1	10.625	0.0228268	0.00935165	decidua	M. m. domesticus
ENSMUSG00000043518	Rai2	51.8831	1.87634	1.20235	decidua	M. m. domesticus
ENSMUSG00000059493	Nhs	0.764049	9.78005	3.75943	junctional	M. m. domesticus
ENSMUSG00000015405	Ace2	0.507066	13.6068	41.132	labyrinth	M. m. domesticus
ENSMUSG00000031380	Figf	224.849	4.745	1.50525	decidua	M. m. domesticus
ENSMUSG00000031382	Asb11	2.05937	0.1779	0.545625	decidua	M. m. domesticus
ENSMUSG00000051224	Tceanc	2.12239	12.1326	29.5994	labyrinth	M. m. domesticus
ENSMUSG00000040522	Tlr8	4.15072	0.39053	0.290204	decidua	M. m. domesticus
ENSMUSG00000044583	Tlr7	8.60929	0.682897	0.467111	decidua	M. m. domesticus
ENSMUSG00000025742	Prps2	120.695	4.39817	1.03395	decidua	M. m. domesticus
ENSMUSG00000024236	Svil	10.5065	1.39865	2.32892	decidua	M. m. domesticus
ENSMUSG00000024238	Zeb1	7.33074	1.81006	1.45159	decidua	M. m. domesticus
ENSMUSG00000061013	Mkx	6.20822	0.575071	0.855307	decidua	M. m. domesticus
ENSMUSG00000057440	Mpp7	4.9119	8.15946	27.8844	labyrinth	M. m. domesticus
ENSMUSG00000092816	AC102618.1	0	3.79632	0	junctional	M. m. domesticus
ENSMUSG00000002475	Abhd3	0.962189	14.8195	35.9917	labyrinth	M. m. domesticus
ENSMUSG00000057766	Ankrd29	17.8742	0.703283	0.991735	decidua	M. m. domesticus
ENSMUSG00000024421	Lama3	9.55863	1.26965	0.346983	decidua	M. m. domesticus
ENSMUSG00000024420	Zfp521	3.86744	0.254459	0.365139	decidua	M. m. domesticus
ENSMUSG00000036225	Kctd1	29.3809	2.84068	7.97729	decidua	M. m. domesticus
ENSMUSG00000047161	Chst9	0.0752665	0.99449	2.86993	labyrinth	M. m. domesticus
ENSMUSG00000061808	Ttr	0.995917	3.70125	106.373	labyrinth	M. m. domesticus
ENSMUSG00000039616	Mocos	27.873	3.84482	2.87127	decidua	M. m. domesticus
ENSMUSG00000034295	Fhod3	1.15266	2.86161	12.332	labyrinth	M. m. domesticus
ENSMUSG00000024386	Proc	56.3992	19.3569	6.82728	decidua	M. m. domesticus
ENSMUSG00000092819	AC150277.1	1.92056	0.526723	0	decidua	M. m. domesticus
ENSMUSG00000024366	Gfra3	0.253672	1.09679	3.18529	labyrinth	M. m. domesticus
ENSMUSG00000088059	SNORA74	4.71519	1.02129	0	decidua	M. m. domesticus
ENSMUSG00000065649	Snora74a	2.03523	0	0	decidua	M. m. domesticus
ENSMUSG00000024354	Slc23a1	74.4461	1.16368	1.30143	decidua	M. m. domesticus
ENSMUSG00000024353	2010001M09Rik	2.06832	0.141953	0.0791258	decidua	M. m. domesticus
ENSMUSG00000024352	Spata24	5.39173	1.6595	0.951929	decidua	M. m. domesticus
ENSMUSG00000024349	Tmem173	62.1568	7.37132	1.58128	decidua	M. m. domesticus
ENSMUSG00000051439	Cd14	79.8592	21.7565	3.3932	decidua	M. m. domesticus
ENSMUSG00000045062	Pcdhb7	1.7642	0.227955	0.0359285	decidua	M. m. domesticus
ENSMUSG00000051242	Pcdhb9	1.44978	0.0470626	0	decidua	M. m. domesticus
ENSMUSG00000047033	Pcdhb15	1.05795	0.355339	0	decidua	M. m. domesticus
ENSMUSG00000047910	Pcdhb16	2.02192	0.628472	0.0283933	decidua	M. m. domesticus
ENSMUSG00000046387	Pcdhb17	3.1941	1.01924	0.0781943	decidua	M. m. domesticus
ENSMUSG00000046191	Pcdhb20	1.84501	0.258442	0.0532654	decidua	M. m. domesticus
ENSMUSG00000024427	Spry4	3.84078	5.74141	20.817	labyrinth	M. m. domesticus
ENSMUSG00000036585	Fgf1	4.81652	0.508724	1.39787	decidua	M. m. domesticus
ENSMUSG00000039954	Stk32a	4.72529	0.128436	0.0642252	decidua	M. m. domesticus
ENSMUSG00000024503	Spink3	0.374163	0.473879	21.8206	labyrinth	M. m. domesticus
ENSMUSG00000095541	AC148019.1	1.82226	0	0	decidua	M. m. domesticus
ENSMUSG00000046487	Mospd4	4.91465	0.669485	0.499842	decidua	M. m. domesticus
ENSMUSG00000056130	Ticam2	1.16867	0.170375	0.190626	decidua	M. m. domesticus
ENSMUSG00000024481	4833403I15Rik	5.25035	0.186442	0.0929332	decidua	M. m. domesticus
ENSMUSG00000024529	Lox	349.884	63.9588	11.7813	decidua	M. m. domesticus
ENSMUSG00000024534	Sncaip	2.90463	0.343673	0.605877	decidua	M. m. domesticus
ENSMUSG00000069378	Prdm6	0.0711099	5.03818	11.0562	labyrinth	M. m. domesticus
ENSMUSG00000052713	Zfp608	20.3194	3.76374	3.83944	decidua	M. m. domesticus
ENSMUSG00000024600	Slc27a6	5.14844	86.3722	28.3989	junctional	M. m. domesticus
ENSMUSG00000058152	Chsy3	0.470247	17.6133	5.25279	junctional	M. m. domesticus
ENSMUSG00000073555	Gm4951	3.18665	0.170412	0.31792	decidua	M. m. domesticus
ENSMUSG00000054072	Iigp1	26.113	1.69564	4.27215	decidua	M. m. domesticus
ENSMUSG00000063388	BC023105	2.30463	0.0532499	0.143044	decidua	M. m. domesticus
ENSMUSG00000024610	Cd74	748.669	21.8186	9.48473	decidua	M. m. domesticus
ENSMUSG00000093327	Mir5107	2.91727	0	0	decidua	M. m. domesticus
ENSMUSG00000024619	Cdx1	0	3.93511	23.0487	labyrinth	M. m. domesticus
ENSMUSG00000033871	Ppargc1b	0.96262	2.6703	9.25841	labyrinth	M. m. domesticus
ENSMUSG00000045094	Arhgef37	1.02052	6.86531	21.2166	labyrinth	M. m. domesticus
ENSMUSG00000065592	Mir145	99.2391	6.25503	3.39945	decidua	M. m. domesticus
ENSMUSG00000065445	Mir143	14.0553	0	0	decidua	M. m. domesticus
ENSMUSG00000024578	Il17b	2.23908	0	0	decidua	M. m. domesticus
ENSMUSG00000032735	Ablim3	4.81583	0.0584687	0.169809	decidua	M. m. domesticus
ENSMUSG00000045629	Sh3tc2	8.41825	11.6853	47.4631	labyrinth	M. m. domesticus
ENSMUSG00000045730	Adrb2	11.9684	1.10035	1.11808	decidua	M. m. domesticus
ENSMUSG00000054589	Gm9949	3.97063	0.449071	0.758544	decidua	M. m. domesticus
ENSMUSG00000071847	Apcdd1	7.31119	13.4461	42.6593	labyrinth	M. m. domesticus
ENSMUSG00000039529	Atp8b1	68.2466	25.6423	3.61963	decidua	M. m. domesticus
ENSMUSG00000024526	Cidea	9.3609	0.396136	1.2235	decidua	M. m. domesticus
ENSMUSG00000024530	Slmo1	1.76994	0.266003	0.225147	decidua	M. m. domesticus
ENSMUSG00000024544	D18Ertd653e	12.4429	1.69613	2.48769	decidua	M. m. domesticus
ENSMUSG00000064527	Y_RNA	2.4991	0	0	decidua	M. m. domesticus
ENSMUSG00000064036	Mro	3.22526	0.0303857	0.116696	decidua	M. m. domesticus
ENSMUSG00000024558	Mapk4	2.65051	0.797862	0.384106	decidua	M. m. domesticus
ENSMUSG00000053846	Lipg	9.82595	110.395	361.288	labyrinth	M. m. domesticus
ENSMUSG00000025425	St8sia5	0.503089	34.7746	12.2765	junctional	M. m. domesticus
ENSMUSG00000059336	Slc14a1	0.470566	0.301225	2.90416	labyrinth	M. m. domesticus
ENSMUSG00000024552	Slc14a2	21.6588	1.40904	0.581119	decidua	M. m. domesticus
ENSMUSG00000092638	Mir5112	0	2.40003	0	junctional	M. m. domesticus
ENSMUSG00000056162	Cndp1	13.1666	0.0231074	0.0498354	decidua	M. m. domesticus
ENSMUSG00000024644	Cndp2	745.806	70.7549	72.3286	decidua	M. m. domesticus
ENSMUSG00000034391	Fbxo15	0	1.1412	3.90586	labyrinth	M. m. domesticus
ENSMUSG00000047735	Samd9l	22.6459	2.87776	1.30648	decidua	M. m. domesticus
ENSMUSG00000029664	Tfpi2	121.204	1701.99	22.7925	junctional	M. m. domesticus
ENSMUSG00000029661	Col1a2	468.771	15.9319	71.2763	decidua	M. m. domesticus
ENSMUSG00000092035	Peg10	25.044	1778.04	5325.62	labyrinth	M. m. domesticus
ENSMUSG00000029759	Pon3	10.5429	1.44208	0.281764	decidua	M. m. domesticus
ENSMUSG00000042607	Asb4	0.913991	1.29494	4.73677	labyrinth	M. m. domesticus
ENSMUSG00000019577	Pdk4	145.425	39.4712	20.7542	decidua	M. m. domesticus
ENSMUSG00000029754	Dlx6	2.67889	0.0513533	0	decidua	M. m. domesticus
ENSMUSG00000029755	Dlx5	16.6519	1.00979	0.651023	decidua	M. m. domesticus
ENSMUSG00000032625	Thsd7a	5.56649	1.72265	0.161546	decidua	M. m. domesticus
ENSMUSG00000000058	Cav2	62.0599	9.02958	21.1461	decidua	M. m. domesticus
ENSMUSG00000009376	Met	18.4763	2.19313	3.25338	decidua	M. m. domesticus
ENSMUSG00000010797	Wnt2	1.02039	0.179321	3.06012	labyrinth	M. m. domesticus
ENSMUSG00000041301	Cftr	6.65535	0.138947	0.0148183	decidua	M. m. domesticus
ENSMUSG00000000416	Cttnbp2	1.1002	0.217508	0.134192	decidua	M. m. domesticus
ENSMUSG00000062980	A430107O13Rik	40.363	7.06676	1.22094	decidua	M. m. domesticus
ENSMUSG00000068748	Ptprz1	1.09558	0.0511668	0	decidua	M. m. domesticus
ENSMUSG00000017978	Cadps2	3.79447	0.0281319	0.0529638	decidua	M. m. domesticus
ENSMUSG00000048022	Tmem229a	3.47948	0.0118022	0.0398934	decidua	M. m. domesticus
ENSMUSG00000029769	Ccdc136	4.64363	1.76451	0.295495	decidua	M. m. domesticus
ENSMUSG00000059022	Kcp	0.486311	0.421427	2.27186	labyrinth	M. m. domesticus
ENSMUSG00000029771	Irf5	12.7198	1.53063	1.47802	decidua	M. m. domesticus
ENSMUSG00000039629	Fam40b	0.215723	0.696102	2.70122	labyrinth	M. m. domesticus
ENSMUSG00000045709	1700023L04Rik	0.399959	1.65699	5.19241	labyrinth	M. m. domesticus
ENSMUSG00000054446	Cpa1	0	0.453346	2.00314	labyrinth	M. m. domesticus
ENSMUSG00000051855	Mest	10.6338	55.6135	222.574	labyrinth	M. m. domesticus
ENSMUSG00000065501	Mir335	0	2.70268	7.19343	labyrinth	M. m. domesticus
ENSMUSG00000073209	Klf14	0.0200915	3.8245	16.7845	labyrinth	M. m. domesticus
ENSMUSG00000084894	Gm13834	2.38401	0	0	decidua	M. m. domesticus
ENSMUSG00000087380	2210408F21Rik	9.28286	1.55332	0.467741	decidua	M. m. domesticus
ENSMUSG00000025608	Podxl	27.9504	55.2143	198.026	labyrinth	M. m. domesticus
ENSMUSG00000029765	Plxna4	0.76398	2.39736	9.47262	labyrinth	M. m. domesticus
ENSMUSG00000001642	Akr1b3	50.3696	5.83849	2.6157	decidua	M. m. domesticus
ENSMUSG00000029762	Akr1b8	117.463	11.7211	5.30068	decidua	M. m. domesticus
ENSMUSG00000093110	AC115767.1	25.8757	1.5682	0	decidua	M. m. domesticus
ENSMUSG00000061758	Akr1b10	22.3788	1.4536	0.873354	decidua	M. m. domesticus
ENSMUSG00000052131	Akr1b7	3919.23	1.54878	1.03977	decidua	M. m. domesticus
ENSMUSG00000084965	Gm13857	11.6657	0	0	decidua	M. m. domesticus
ENSMUSG00000086834	Gm14547	0.159685	1.16267	0.40317	junctional	M. m. domesticus
ENSMUSG00000029847	2010107G12Rik	2.48368	0.406633	0.275662	decidua	M. m. domesticus
ENSMUSG00000029843	Slc13a4	0.109924	76.5105	301.276	labyrinth	M. m. domesticus
ENSMUSG00000047420	Fam180a	18.3314	0.754333	1.75189	decidua	M. m. domesticus
ENSMUSG00000029838	Ptn	37.6926	2.81676	12.164	decidua	M. m. domesticus
ENSMUSG00000029830	Svopl	1.70932	0	0.08709	decidua	M. m. domesticus
ENSMUSG00000038600	Atp6v0a4	37.1815	0.216592	1.1073	decidua	M. m. domesticus
ENSMUSG00000088263	snoU13	1.43895	0	0	decidua	M. m. domesticus
ENSMUSG00000029829	Tmem213	147.399	0.263796	0	decidua	M. m. domesticus
ENSMUSG00000071537	Klrg2	6.4486	0.619626	1.26839	decidua	M. m. domesticus
ENSMUSG00000079598	Clec2l	0.557381	2.2549	6.23861	labyrinth	M. m. domesticus
ENSMUSG00000061436	Hipk2	2.20982	1.86927	8.33636	labyrinth	M. m. domesticus
ENSMUSG00000029925	Tbxas1	2.40561	0.221989	0.242596	decidua	M. m. domesticus
ENSMUSG00000037172	E330009J07Rik	6.21677	0.704496	0.405744	decidua	M. m. domesticus
ENSMUSG00000029915	Clec5a	3.07901	0.159778	0.106769	decidua	M. m. domesticus
ENSMUSG00000068587	Mgam	6.57875	0.107794	0.0812633	decidua	M. m. domesticus
ENSMUSG00000076486	Trbj1-4	2.90196	0	0	decidua	M. m. domesticus
ENSMUSG00000076490	Trbc1	11.4731	0.526816	1.47078	decidua	M. m. domesticus
ENSMUSG00000076498	Trbc2	4.32533	0.375791	0.876448	decidua	M. m. domesticus
ENSMUSG00000029869	Ephb6	18.7227	0.605593	3.20938	decidua	M. m. domesticus
ENSMUSG00000029868	Trpv6	266.08	2.28425	29.1387	decidua	M. m. domesticus
ENSMUSG00000036899	Trpv5	2.80678	0.0494106	0.222101	decidua	M. m. domesticus
ENSMUSG00000029867	1700034O15Rik	4.02814	0.0881749	0.210438	decidua	M. m. domesticus
ENSMUSG00000029866	Kel	12.5133	0.761853	2.87771	decidua	M. m. domesticus
ENSMUSG00000014104	Sval2	165.687	0.459699	0	decidua	M. m. domesticus
ENSMUSG00000084422	SNORD88	2.63674	0	0.839931	decidua	M. m. domesticus
ENSMUSG00000039264	Gimap3	4.66328	0.297715	0.561728	decidua	M. m. domesticus
ENSMUSG00000029810	Tmem176b	250.405	11.4031	36.2906	decidua	M. m. domesticus
ENSMUSG00000023367	Tmem176a	295.252	10.1353	30.7236	decidua	M. m. domesticus
ENSMUSG00000029813	1600015I10Rik	0.187681	15.0509	6.72107	junctional	M. m. domesticus
ENSMUSG00000068536	Doxl2	0.355895	143.919	32.0554	junctional	M. m. domesticus
ENSMUSG00000029816	Gpnmb	114.921	28.4236	3.14529	decidua	M. m. domesticus
ENSMUSG00000029819	Npy	19.6464	0.872634	0	decidua	M. m. domesticus
ENSMUSG00000029832	Nfe2l3	35.3442	1.67139	5.13788	decidua	M. m. domesticus
ENSMUSG00000092475	9930038K12Rik	5.27842	1.23146	0.426854	decidua	M. m. domesticus
ENSMUSG00000000938	Hoxa10	85.1339	27.5742	3.59307	decidua	M. m. domesticus
ENSMUSG00000038210	Hoxa11	54.6052	11.7461	2.84078	decidua	M. m. domesticus
ENSMUSG00000086427	Hoxa11as	14.2915	3.34516	2.17489	decidua	M. m. domesticus
ENSMUSG00000038203	Hoxa13	0.0862616	5.01405	17.3134	labyrinth	M. m. domesticus
ENSMUSG00000086946	Gm15527	0.167394	0.39774	1.34099	labyrinth	M. m. domesticus
ENSMUSG00000045725	Prr15	90.0258	3.40171	4.75706	decidua	M. m. domesticus
ENSMUSG00000002797	Ggct	1.98064	0.420797	0.469089	decidua	M. m. domesticus
ENSMUSG00000003477	Inmt	120.6	16.7505	0.165074	decidua	M. m. domesticus
ENSMUSG00000038022	Fam188b	5.30953	1.36548	0.429775	decidua	M. m. domesticus
ENSMUSG00000029778	Adcyap1r1	0.633586	1.02891	7.08296	labyrinth	M. m. domesticus
ENSMUSG00000029798	Herc6	8.76022	1.90948	1.38717	decidua	M. m. domesticus
ENSMUSG00000043162	Pigy	11.5683	2.43157	2.35473	decidua	M. m. domesticus
ENSMUSG00000037709	Fam13a	150.617	0.455126	0.332782	decidua	M. m. domesticus
ENSMUSG00000092323	BB365896	9.17451	0.11286	0.0839769	decidua	M. m. domesticus
ENSMUSG00000025889	Snca	5.18254	43.7634	159.303	labyrinth	M. m. domesticus
ENSMUSG00000054641	Mmrn1	9.78353	0.0576994	0.0299166	decidua	M. m. domesticus
ENSMUSG00000029919	Hpgds	31.6675	4.37795	2.08061	decidua	M. m. domesticus
ENSMUSG00000049001	A930038C07Rik	1.15302	0.0414501	0.0487768	decidua	M. m. domesticus
ENSMUSG00000029913	Prdm5	3.64469	0.40956	0.940822	decidua	M. m. domesticus
ENSMUSG00000053442	4930597O21Rik	3.33152	0.655026	1.00088	decidua	M. m. domesticus
ENSMUSG00000036402	Gng12	585.396	107.259	130.028	decidua	M. m. domesticus
ENSMUSG00000084154	Gm15644	2.18686	0.630306	0.310409	decidua	M. m. domesticus
ENSMUSG00000036390	Gadd45a	259.385	28.5872	18.5263	decidua	M. m. domesticus
ENSMUSG00000096336	AC124758.1	5.29567	0.731666	0.150866	decidua	M. m. domesticus
ENSMUSG00000094491	AC171501.1	4.2019	1.69012	0.348681	decidua	M. m. domesticus
ENSMUSG00000096632	AC140385.3	7.35524	0	0	decidua	M. m. domesticus
ENSMUSG00000094872	AC122260.2	3.94066	0	0	decidua	M. m. domesticus
ENSMUSG00000094335	AC122260.1	4.49208	0	0	decidua	M. m. domesticus
ENSMUSG00000093861	AC140374.1	1.9504	0	0	decidua	M. m. domesticus
ENSMUSG00000076523	Igkv15-103	3.25754	0	0	decidua	M. m. domesticus
ENSMUSG00000094420	AC174597.1	7.19495	0	0	decidua	M. m. domesticus
ENSMUSG00000076536	Igkv4-86	1.63289	0	0	decidua	M. m. domesticus
ENSMUSG00000094006	AC156953.2	2.33933	0	0	decidua	M. m. domesticus
ENSMUSG00000095753	AC153615.2	4.7516	0	0	decidua	M. m. domesticus
ENSMUSG00000096422	AC155333.4	2.06652	0	0	decidua	M. m. domesticus
ENSMUSG00000095007	AC155333.3	3.04284	0.169551	0	decidua	M. m. domesticus
ENSMUSG00000076577	Igkv8-30	2.65365	0	0	decidua	M. m. domesticus
ENSMUSG00000076583	Igkv8-24	3.63897	0	0	decidua	M. m. domesticus
ENSMUSG00000095630	AC158672.2	4.21588	0	0	decidua	M. m. domesticus
ENSMUSG00000096594	AC158672.4	2.16185	0	0	decidua	M. m. domesticus
ENSMUSG00000096715	AC153928.3	3.37934	0	0	decidua	M. m. domesticus
ENSMUSG00000095351	AC153612.2	9.07097	0	0	decidua	M. m. domesticus
ENSMUSG00000076608	Igkj5	4.48876	0	0	decidua	M. m. domesticus
ENSMUSG00000076609	Igkc	391.523	9.40539	6.14626	decidua	M. m. domesticus
ENSMUSG00000068335	Dok1	32.1255	4.37532	3.16749	decidua	M. m. domesticus
ENSMUSG00000000693	Loxl3	31.8268	0.90864	2.59762	decidua	M. m. domesticus
ENSMUSG00000079511	Ccdc142	1.84246	0.487313	0.400351	decidua	M. m. domesticus
ENSMUSG00000034930	Rtkn	8.73476	0.917931	2.20112	decidua	M. m. domesticus
ENSMUSG00000030032	Wdr54	1.6393	0.179813	0.198053	decidua	M. m. domesticus
ENSMUSG00000059430	Actg2	2033.83	3.32741	24.0862	decidua	M. m. domesticus
ENSMUSG00000092177	Vax2os2	0	0.327007	2.54567	labyrinth	M. m. domesticus
ENSMUSG00000034777	Vax2	0.106621	5.48559	30.6287	labyrinth	M. m. domesticus
ENSMUSG00000006269	Atp6v1b1	0	0.393742	1.68257	labyrinth	M. m. domesticus
ENSMUSG00000033788	Dysf	9.41314	18.7061	74.9734	labyrinth	M. m. domesticus
ENSMUSG00000063415	Cyp26b1	9.52739	79.3218	17.0224	junctional	M. m. domesticus
ENSMUSG00000093162	AC158662.1	0	2.32261	0	junctional	M. m. domesticus
ENSMUSG00000033420	Antxr1	141.086	50.9112	11.2565	decidua	M. m. domesticus
ENSMUSG00000030046	Bmp10	0	1.61163	7.34958	labyrinth	M. m. domesticus
ENSMUSG00000030054	Gp9	0.4663	1.28138	5.37301	labyrinth	M. m. domesticus
ENSMUSG00000030088	Aldh1l1	2.75389	0.299348	0.747584	decidua	M. m. domesticus
ENSMUSG00000034245	Hdac11	25.0402	0.769121	0.476783	decidua	M. m. domesticus
ENSMUSG00000064080	Fbln2	290.799	48.2863	8.6847	decidua	M. m. domesticus
ENSMUSG00000030022	Adamts9	47.6089	2.83123	6.31673	decidua	M. m. domesticus
ENSMUSG00000030074	Gxylt2	2.21604	0.0278098	0.578049	decidua	M. m. domesticus
ENSMUSG00000035357	Pdzrn3	9.22915	2.06031	2.45446	decidua	M. m. domesticus
ENSMUSG00000005364	Il5ra	7.52732	0	0	decidua	M. m. domesticus
ENSMUSG00000057604	Lmcd1	36.1731	152.47	16.6741	junctional	M. m. domesticus
ENSMUSG00000049112	Oxtr	49.2559	4.04896	0.18079	decidua	M. m. domesticus
ENSMUSG00000043088	Il17re	10.1406	0.601856	3.2662	decidua	M. m. domesticus
ENSMUSG00000068011	2510049J12Rik	4.61891	0.104372	0.793114	decidua	M. m. domesticus
ENSMUSG00000030319	Cand2	2.26757	5.1596	17.4383	labyrinth	M. m. domesticus
ENSMUSG00000030324	Rho	1.52355	6.82639	0.176039	junctional	M. m. domesticus
ENSMUSG00000025701	Alox5	5.78548	0.769137	0.393162	decidua	M. m. domesticus
ENSMUSG00000051331	Cacna1c	4.77057	0.755753	0.967958	decidua	M. m. domesticus
ENSMUSG00000030170	Wnt5b	13.1419	1.07399	2.77782	decidua	M. m. domesticus
ENSMUSG00000041377	Ninj2	0	0.957258	2.21552	labyrinth	M. m. domesticus
ENSMUSG00000058979	Cecr5	43.2437	3.47802	5.63505	decidua	M. m. domesticus
ENSMUSG00000093739	Gm20692	10.1737	0.790832	0.658925	decidua	M. m. domesticus
ENSMUSG00000093409	AC084273.1	2.25745	0	0	decidua	M. m. domesticus
ENSMUSG00000030108	Slc6a13	0.303271	5.88445	37.9503	labyrinth	M. m. domesticus
ENSMUSG00000030109	Slc6a12	12.2006	167.865	48.063	junctional	M. m. domesticus
ENSMUSG00000030114	Klrg1	18.6635	0.669334	0.290927	decidua	M. m. domesticus
ENSMUSG00000040649	Rimklb	0.800379	110.972	3.86857	junctional	M. m. domesticus
ENSMUSG00000030116	Mfap5	32.4316	135.717	2.97541	junctional	M. m. domesticus
ENSMUSG00000040613	Apobec1	30.2881	13.0071	1.07936	decidua	M. m. domesticus
ENSMUSG00000030117	Gdf3	2.0172	0.135319	0	decidua	M. m. domesticus
ENSMUSG00000040552	C3ar1	10.5081	2.27786	1.78028	decidua	M. m. domesticus
ENSMUSG00000049037	Clec4a1	16.6827	2.46651	4.98232	decidua	M. m. domesticus
ENSMUSG00000043832	Clec4a3	22.0993	1.6807	1.93494	decidua	M. m. domesticus
ENSMUSG00000030147	Clec4b1	2.5588	0.161046	0.413334	decidua	M. m. domesticus
ENSMUSG00000030148	Clec4a2	5.51148	0.658319	0.802695	decidua	M. m. domesticus
ENSMUSG00000023349	Clec4n	2.85185	0.625238	0.475384	decidua	M. m. domesticus
ENSMUSG00000008153	Clstn3	0.0443827	2.59534	0.888347	junctional	M. m. domesticus
ENSMUSG00000055172	C1ra	58.1598	2.3888	4.9345	decidua	M. m. domesticus
ENSMUSG00000038521	C1s	69.9844	5.59454	4.03276	decidua	M. m. domesticus
ENSMUSG00000079343	Gm5077	1.09275	0.136168	0.1078	decidua	M. m. domesticus
ENSMUSG00000030125	Lrrc23	2.13059	0.466661	0.194514	decidua	M. m. domesticus
ENSMUSG00000023191	Leprel2	17.0246	5.10868	2.42241	decidua	M. m. domesticus
ENSMUSG00000038390	Gpr162	2.11001	0.336361	0.185336	decidua	M. m. domesticus
ENSMUSG00000023274	Cd4	6.18988	0.27193	0.372585	decidua	M. m. domesticus
ENSMUSG00000030340	Scnn1a	1.88844	17.5681	57.8348	labyrinth	M. m. domesticus
ENSMUSG00000079298	Klrb1b	16.321	0.762525	0.16641	decidua	M. m. domesticus
ENSMUSG00000087150	BC064078	1.90173	0.128592	0.228801	decidua	M. m. domesticus
ENSMUSG00000089728	Clec2f-ps	31.7753	0.185298	0	decidua	M. m. domesticus
ENSMUSG00000030157	Clec2d	140.594	30.071	7.15574	decidua	M. m. domesticus
ENSMUSG00000030156	Cd69	4.67177	0.578119	0.358519	decidua	M. m. domesticus
ENSMUSG00000053063	Clec12a	4.96228	0.661769	0.243726	decidua	M. m. domesticus
ENSMUSG00000030158	Clec12b	0.660562	1.86583	0.267292	junctional	M. m. domesticus
ENSMUSG00000079293	Clec7a	34.4652	9.11391	3.02124	decidua	M. m. domesticus
ENSMUSG00000030160	D630042F21Rik	2.7993	0.669497	0.124872	decidua	M. m. domesticus
ENSMUSG00000050241	Klre1	1.91505	0.208008	0.160194	decidua	M. m. domesticus
ENSMUSG00000030165	Klrd1	7.95048	0.65315	0.315455	decidua	M. m. domesticus
ENSMUSG00000030149	Klrk1	1.25344	0.049451	0.0266476	decidua	M. m. domesticus
ENSMUSG00000014543	Klra17	11.8841	0.303189	0.235205	decidua	M. m. domesticus
ENSMUSG00000030187	Klra2	11.1723	0.658304	0.467995	decidua	M. m. domesticus
ENSMUSG00000065036	SNORA70	1.8515	0	0	decidua	M. m. domesticus
ENSMUSG00000032758	Kap	3598.46	85.2871	5.02832	decidua	M. m. domesticus
ENSMUSG00000046733	Gprc5a	15.7479	74.1036	248.414	labyrinth	M. m. domesticus
ENSMUSG00000030214	Plbd1	9.21176	36.7137	153.145	labyrinth	M. m. domesticus
ENSMUSG00000030218	Mgp	2852.86	5.10734	8.68169	decidua	M. m. domesticus
ENSMUSG00000015766	Eps8	26.5781	6.71765	5.49967	decidua	M. m. domesticus
ENSMUSG00000008540	Mgst1	177.583	14.0003	20.1295	decidua	M. m. domesticus
ENSMUSG00000079262	Slco1a6	7.48231	1.44886	0.330849	decidua	M. m. domesticus
ENSMUSG00000030246	Ldhb	40.311	144.593	497.605	labyrinth	M. m. domesticus
ENSMUSG00000030247	Kcnj8	25.3164	0.928965	0.52942	decidua	M. m. domesticus
ENSMUSG00000030249	Abcc9	9.07798	0.485181	1.26359	decidua	M. m. domesticus
ENSMUSG00000048473	Gm766	0	1.41369	5.12677	labyrinth	M. m. domesticus
ENSMUSG00000041540	Sox5	2.41333	0.42974	0.514445	decidua	M. m. domesticus
ENSMUSG00000030268	Bcat1	141.63	37.6029	10.4826	decidua	M. m. domesticus
ENSMUSG00000086643	Gm15687	19.1839	0.476341	0.224724	decidua	M. m. domesticus
ENSMUSG00000030263	Lrmp	4.50506	0.668003	0.938617	decidua	M. m. domesticus
ENSMUSG00000067338	Tuba3b	0	0.732938	3.3135	labyrinth	M. m. domesticus
ENSMUSG00000032712	2810474O19Rik	31.0012	5.78123	6.78733	decidua	M. m. domesticus
ENSMUSG00000003452	Bicd1	1.8999	0.264847	0.408339	decidua	M. m. domesticus
ENSMUSG00000054753	AU018091	0.708544	65.8282	227.227	labyrinth	M. m. domesticus
ENSMUSG00000077815	Mir290	0	0.708846	3.6674	labyrinth	M. m. domesticus
ENSMUSG00000078041	Mir292	0	2.53818	11.2258	labyrinth	M. m. domesticus
ENSMUSG00000078032	Mir291b	0	8.96453	29.3069	labyrinth	M. m. domesticus
ENSMUSG00000078035	Mir293	0	5.01836	23.8661	labyrinth	M. m. domesticus
ENSMUSG00000077903	Mir294	0	6.65772	13.8393	labyrinth	M. m. domesticus
ENSMUSG00000077886	Mir295	0	9.18439	20.6308	labyrinth	M. m. domesticus
ENSMUSG00000069806	Cacng7	11.0246	1.36993	4.08092	decidua	M. m. domesticus
ENSMUSG00000058818	Lilrb3	6.58617	0.903417	0.554975	decidua	M. m. domesticus
ENSMUSG00000055541	Lair1	7.90625	0.396293	0.154039	decidua	M. m. domesticus
ENSMUSG00000063838	Cdc42ep5	32.2437	5.94918	8.7002	decidua	M. m. domesticus
ENSMUSG00000070873	Lilra5	1.56894	0.0658269	0.357059	decidua	M. m. domesticus
ENSMUSG00000081723	Gm15931	1.91659	0.276751	0.227374	decidua	M. m. domesticus
ENSMUSG00000055809	6030429G01Rik	2.62648	0.43872	0.324078	decidua	M. m. domesticus
ENSMUSG00000013091	Tmem190	2.12998	0	0	decidua	M. m. domesticus
ENSMUSG00000030431	Tmem238	16.1953	0.495256	0.66649	decidua	M. m. domesticus
ENSMUSG00000053550	Shisa7	0.290924	1.53986	8.39451	labyrinth	M. m. domesticus
ENSMUSG00000035279	A430110N23Rik	36.174	6.92605	0.883784	decidua	M. m. domesticus
ENSMUSG00000085272	Gm1078	0.109997	0.723498	2.78999	labyrinth	M. m. domesticus
ENSMUSG00000030376	Slc8a2	1.3786	0.044223	0.138185	decidua	M. m. domesticus
ENSMUSG00000074361	Gpr77	3.33498	10.6593	0.709056	junctional	M. m. domesticus
ENSMUSG00000049130	C5ar1	13.4802	2.1352	2.46405	decidua	M. m. domesticus
ENSMUSG00000078795	Ceacam15	0.399125	78.5062	17.3819	junctional	M. m. domesticus
ENSMUSG00000078794	Dact3	14.007	2.64694	3.31929	decidua	M. m. domesticus
ENSMUSG00000063594	Gng8	2.22738	0.374959	0.162583	decidua	M. m. domesticus
ENSMUSG00000043017	Ptgir	2.33403	0.545711	0.368331	decidua	M. m. domesticus
ENSMUSG00000004328	Hif3a	3.98303	6.52492	22.7833	labyrinth	M. m. domesticus
ENSMUSG00000066760	Psg16	0.899352	5651.49	1135.31	junctional	M. m. domesticus
ENSMUSG00000053228	Ceacam3	10.6673	1016.21	228.245	junctional	M. m. domesticus
ENSMUSG00000023159	Psg29	4.05978	1389.04	365.786	junctional	M. m. domesticus
ENSMUSG00000008789	Ceacam5	6.30694	2611.92	435.196	junctional	M. m. domesticus
ENSMUSG00000023185	Ceacam14	1.93348	8488.29	2466.77	junctional	M. m. domesticus
ENSMUSG00000078793	Gm5155	0.24454	543.319	88.4921	junctional	M. m. domesticus
ENSMUSG00000030368	Ceacam11	21.49	23717.6	6492.75	junctional	M. m. domesticus
ENSMUSG00000057195	Ceacam13	3.27177	2682.91	919.159	junctional	M. m. domesticus
ENSMUSG00000093207	AC134475.1	0	67.9469	12.8072	junctional	M. m. domesticus
ENSMUSG00000030366	Ceacam12	1.79724	6181.39	1265.35	junctional	M. m. domesticus
ENSMUSG00000003505	Psg18	1.99737	1556.99	406.365	junctional	M. m. domesticus
ENSMUSG00000076332	AC151412.1	0	528.281	66.5249	junctional	M. m. domesticus
ENSMUSG00000030373	Psg28	4.57911	6241.31	1601.53	junctional	M. m. domesticus
ENSMUSG00000070799	Psg26	1.75515	5571.01	1409.41	junctional	M. m. domesticus
ENSMUSG00000070798	Psg25	0.819038	1207.15	267.511	junctional	M. m. domesticus
ENSMUSG00000065313	U6	0	91.6257	33.4713	junctional	M. m. domesticus
ENSMUSG00000070797	Psg27	16.5793	10751.7	2769.88	junctional	M. m. domesticus
ENSMUSG00000074359	Psg23	1.71843	12184.1	2963.86	junctional	M. m. domesticus
ENSMUSG00000070796	Psg21	3.28752	26472.1	6982.94	junctional	M. m. domesticus
ENSMUSG00000063305	Psg20	0	16.6476	5.0572	junctional	M. m. domesticus
ENSMUSG00000044903	Psg22	0.652609	157.104	33.4275	junctional	M. m. domesticus
ENSMUSG00000096479	AC149065.1	0	1.28602	0	junctional	M. m. domesticus
ENSMUSG00000004542	Psg19	0.550254	2803.68	789.603	junctional	M. m. domesticus
ENSMUSG00000004540	Psg17	0.524796	3358.14	881.434	junctional	M. m. domesticus
ENSMUSG00000030413	Pglyrp1	75.6443	6.31967	5.03463	decidua	M. m. domesticus
ENSMUSG00000040891	Foxa3	0	0.109575	2.88164	labyrinth	M. m. domesticus
ENSMUSG00000030409	Dmpk	100.846	4.18609	4.48865	decidua	M. m. domesticus
ENSMUSG00000044317	Gpr4	6.61995	15.2652	57.1133	labyrinth	M. m. domesticus
ENSMUSG00000030401	Rtn2	4.03036	7.85474	24.5229	labyrinth	M. m. domesticus
ENSMUSG00000030399	Ckm	1.65222	0.0415789	0	decidua	M. m. domesticus
ENSMUSG00000011263	Exoc3l2	5.51759	6.5799	28.4959	labyrinth	M. m. domesticus
ENSMUSG00000002992	Apoc2	2.49378	2.03008	9.77674	labyrinth	M. m. domesticus
ENSMUSG00000040564	Apoc1	1.56192	17.217	61.211	labyrinth	M. m. domesticus
ENSMUSG00000002985	Apoe	913.559	86.8507	203.837	decidua	M. m. domesticus
ENSMUSG00000002980	Bcam	188.078	10.3701	41.8438	decidua	M. m. domesticus
ENSMUSG00000040525	Cblc	19.0905	0.681228	1.50448	decidua	M. m. domesticus
ENSMUSG00000049848	Ceacam19	0.0191546	2.49802	0.532884	junctional	M. m. domesticus
ENSMUSG00000040498	2210010C17Rik	0.0640887	0.319154	4.49576	labyrinth	M. m. domesticus
ENSMUSG00000030484	Lypd5	0	0.949559	2.52738	labyrinth	M. m. domesticus
ENSMUSG00000054793	Cadm4	9.51097	23.4153	87.2923	labyrinth	M. m. domesticus
ENSMUSG00000011632	2310033E01Rik	47.0079	0.0836158	0	decidua	M. m. domesticus
ENSMUSG00000074277	Phldb3	5.85906	104.719	39.0486	junctional	M. m. domesticus
ENSMUSG00000057454	Lypd3	0.203021	1.40039	0.488927	junctional	M. m. domesticus
ENSMUSG00000045587	BC049730	0	7.96319	23.0037	labyrinth	M. m. domesticus
ENSMUSG00000054169	Ceacam10	6.87583	19.4373	1.9502	junctional	M. m. domesticus
ENSMUSG00000008496	Pou2f2	3.70415	0.654112	0.483496	decidua	M. m. domesticus
ENSMUSG00000058741	Prr19	0	0.280339	1.46964	labyrinth	M. m. domesticus
ENSMUSG00000043843	Tmem145	0.0250511	3.09934	13.5314	labyrinth	M. m. domesticus
ENSMUSG00000060188	Cxcl17	9.83571	1.11623	0.426504	decidua	M. m. domesticus
ENSMUSG00000059479	B3gnt8	35.8175	7.16461	6.4621	decidua	M. m. domesticus
ENSMUSG00000002602	Axl	128.626	23.1428	32.7898	decidua	M. m. domesticus
ENSMUSG00000040488	Ltbp4	58.1081	1.71009	7.34201	decidua	M. m. domesticus
ENSMUSG00000053198	Prx	1.10583	4.13528	20.4239	labyrinth	M. m. domesticus
ENSMUSG00000040424	Hipk4	0.585465	1.41901	5.04153	labyrinth	M. m. domesticus
ENSMUSG00000047730	Fcgbp	73.5649	2.53842	0.645248	decidua	M. m. domesticus
ENSMUSG00000084174	Sycn	0	0	3.53774	labyrinth	M. m. domesticus
ENSMUSG00000047586	Nccrp1	9.50297	58.9458	2.50369	junctional	M. m. domesticus
ENSMUSG00000037469	C330005M16Rik	0.215857	26.9274	10.3505	junctional	M. m. domesticus
ENSMUSG00000054083	Capn12	0.449669	1.26735	4.07602	labyrinth	M. m. domesticus
ENSMUSG00000074221	Zfp568	3.61053	22.0709	66.1049	labyrinth	M. m. domesticus
ENSMUSG00000013921	Clip3	26.3984	3.04091	3.77624	decidua	M. m. domesticus
ENSMUSG00000019737	AI428936	8.11832	1.4606	1.98489	decidua	M. m. domesticus
ENSMUSG00000030579	Tyrobp	172.714	15.8184	14.8299	decidua	M. m. domesticus
ENSMUSG00000064109	Hcst	4.76465	0.293976	0.604392	decidua	M. m. domesticus
ENSMUSG00000060962	Dmkn	38.1535	158.736	418.427	labyrinth	M. m. domesticus
ENSMUSG00000074199	Krtdap	8.56932	0.315794	0.328017	decidua	M. m. domesticus
ENSMUSG00000056978	Hamp2	0	0.31717	2.71238	labyrinth	M. m. domesticus
ENSMUSG00000050440	Hamp	0	2.85088	10.0715	labyrinth	M. m. domesticus
ENSMUSG00000036570	Fxyd1	73.7219	17.3312	4.04805	decidua	M. m. domesticus
ENSMUSG00000001249	Hpn	15.3347	0.148634	1.16894	decidua	M. m. domesticus
ENSMUSG00000019194	Scn1b	44.3428	1.336	1.064	decidua	M. m. domesticus
ENSMUSG00000086631	Gm12784	0	4.93039	1.04372	junctional	M. m. domesticus
ENSMUSG00000060402	Chst8	152.881	9.77632	30.0669	decidua	M. m. domesticus
ENSMUSG00000063931	Pepd	176.207	26.1214	29.0696	decidua	M. m. domesticus
ENSMUSG00000091474	2610021A01Rik	8.64192	2.18666	1.06812	decidua	M. m. domesticus
ENSMUSG00000030468	Siglecg	1.22515	6.84742	0.447175	junctional	M. m. domesticus
ENSMUSG00000004612	Nkg7	7.03018	0.411841	0.302006	decidua	M. m. domesticus
ENSMUSG00000013367	Iglon5	1.47556	0	0.0571118	decidua	M. m. domesticus
ENSMUSG00000004609	Cd33	16.1034	3.774	1.62551	decidua	M. m. domesticus
ENSMUSG00000056592	Zfp658	4.59353	0.643233	0.593469	decidua	M. m. domesticus
ENSMUSG00000030472	Ceacam18	5.38946	1.27665	0.113205	decidua	M. m. domesticus
ENSMUSG00000030474	Siglece	5.03647	0.750466	1.2917	decidua	M. m. domesticus
ENSMUSG00000067616	Klk11	1.7159	0	0	decidua	M. m. domesticus
ENSMUSG00000050063	Klk6	0	1.75248	8.59006	labyrinth	M. m. domesticus
ENSMUSG00000006948	Klk4	6.99097	32.4913	0.372076	junctional	M. m. domesticus
ENSMUSG00000055193	Klk15	6.33298	1.93661	0.0713904	decidua	M. m. domesticus
ENSMUSG00000044485	Klk1b11	25.0689	1.01472	0	decidua	M. m. domesticus
ENSMUSG00000066516	Klk1b21	3.37265	0	0	decidua	M. m. domesticus
ENSMUSG00000063713	Klk1b24	3.15011	0	0	decidua	M. m. domesticus
ENSMUSG00000063903	Klk1	535.156	3.29771	0	decidua	M. m. domesticus
ENSMUSG00000004473	Clec11a	4.45082	0.860436	0.604242	decidua	M. m. domesticus
ENSMUSG00000002204	Napsa	1377.68	3.07818	0.975832	decidua	M. m. domesticus
ENSMUSG00000062785	Kcnc3	6.42847	0.288475	0.408268	decidua	M. m. domesticus
ENSMUSG00000030739	Myh14	108.106	5.65088	7.93957	decidua	M. m. domesticus
ENSMUSG00000003420	Fcgrt	151.777	18.6661	37.8053	decidua	M. m. domesticus
ENSMUSG00000064767	Snord35b	3.78619	0	0	decidua	M. m. domesticus
ENSMUSG00000089989	Flt3l	3.3397	0.481242	0.771509	decidua	M. m. domesticus
ENSMUSG00000095276	AC149868.1	0.0870029	1.91222	0.06711	junctional	M. m. domesticus
ENSMUSG00000038292	Ccdc155	0.227664	4.43632	0.329881	junctional	M. m. domesticus
ENSMUSG00000030792	Dkkl1	0.756047	39.5306	84.4588	labyrinth	M. m. domesticus
ENSMUSG00000030798	Cd37	4.77901	1.05841	0.698158	decidua	M. m. domesticus
ENSMUSG00000038260	Trpm4	19.1164	4.88044	3.99798	decidua	M. m. domesticus
ENSMUSG00000030825	Hsd17b14	0.290845	2.28656	9.27466	labyrinth	M. m. domesticus
ENSMUSG00000055978	Fut2	144.395	0.572394	0.343758	decidua	M. m. domesticus
ENSMUSG00000040364	Sec1	1.34565	0.31949	0.316242	decidua	M. m. domesticus
ENSMUSG00000070564	Ntn5	1.12104	0	0	decidua	M. m. domesticus
ENSMUSG00000059824	Dbp	6.50911	1.34695	1.19661	decidua	M. m. domesticus
ENSMUSG00000062044	Lmtk3	0.307058	0.411252	1.89781	labyrinth	M. m. domesticus
ENSMUSG00000040231	Syngr4	0.439504	0.401068	1.92318	labyrinth	M. m. domesticus
ENSMUSG00000040212	Emp3	108.781	25.0926	12.7298	decidua	M. m. domesticus
ENSMUSG00000030839	Sergef	5.48805	1.61046	0.950719	decidua	M. m. domesticus
ENSMUSG00000040026	Saa3	43.7011	5.94887	1.97223	decidua	M. m. domesticus
ENSMUSG00000070546	Mrgprb3	1.96746	0.141275	0	decidua	M. m. domesticus
ENSMUSG00000030498	Gas2	1.27727	0.266318	0.331232	decidua	M. m. domesticus
ENSMUSG00000074093	Svip	5.6704	0.251979	0.578863	decidua	M. m. domesticus
ENSMUSG00000077191	Snord64	0	0	8.27743	labyrinth	M. m. domesticus
ENSMUSG00000056972	Magel2	0	1.0747	7.90457	labyrinth	M. m. domesticus
ENSMUSG00000030519	Apba2	6.49427	0.0505898	0.0607429	decidua	M. m. domesticus
ENSMUSG00000030515	Tarsl2	2.86815	0.501949	0.570708	decidua	M. m. domesticus
ENSMUSG00000093405	Gm20684	6.19652	0	0	decidua	M. m. domesticus
ENSMUSG00000030513	Pcsk6	89.1423	4.36881	2.61245	decidua	M. m. domesticus
ENSMUSG00000065800	U6	0	3.04136	6.78829	labyrinth	M. m. domesticus
ENSMUSG00000015133	Lrrk1	14.4962	1.44993	1.41674	decidua	M. m. domesticus
ENSMUSG00000015134	Aldh1a3	22.1531	115.972	9.91213	junctional	M. m. domesticus
ENSMUSG00000030554	Synm	26.4495	0.529155	0.489825	decidua	M. m. domesticus
ENSMUSG00000025789	St8sia2	1.09095	15.6448	4.92209	junctional	M. m. domesticus
ENSMUSG00000046591	5730590G19Rik	0.356767	5.48612	2.03923	junctional	M. m. domesticus
ENSMUSG00000039062	Anpep	60.9523	9.18255	7.02545	decidua	M. m. domesticus
ENSMUSG00000030539	Sema4b	27.3353	29.2136	115.183	labyrinth	M. m. domesticus
ENSMUSG00000062444	Ap3b2	0.142348	0.553035	3.58704	labyrinth	M. m. domesticus
ENSMUSG00000061877	BC048679	0	2.03276	4.73246	labyrinth	M. m. domesticus
ENSMUSG00000025104	Hdgfrp3	5.59124	2.08176	0.517826	decidua	M. m. domesticus
ENSMUSG00000001741	Il16	2.1789	0.204186	0.279528	decidua	M. m. domesticus
ENSMUSG00000011154	1700026D08Rik	1.13314	0.0912799	0.107652	decidua	M. m. domesticus
ENSMUSG00000052353	9930013L23Rik	1.01902	0.739284	3.5947	labyrinth	M. m. domesticus
ENSMUSG00000015709	Arnt2	48.7583	11.3642	10.6771	decidua	M. m. domesticus
ENSMUSG00000065227	U6	5.12397	0	0.911993	decidua	M. m. domesticus
ENSMUSG00000001773	Folh1	1.54462	0	0	decidua	M. m. domesticus
ENSMUSG00000030562	Nox4	13.2124	4.40238	0.619511	decidua	M. m. domesticus
ENSMUSG00000030560	Ctsc	491.982	7.4785	5.90125	decidua	M. m. domesticus
ENSMUSG00000039405	Prss23	147.782	11.1528	5.87484	decidua	M. m. domesticus
ENSMUSG00000030623	1700019G06Rik	1.16291	0.0863938	0.0525762	decidua	M. m. domesticus
ENSMUSG00000030621	Me3	2.36928	0.082713	0.0927973	decidua	M. m. domesticus
ENSMUSG00000030616	Sytl2	4.90684	0.324096	0.514059	decidua	M. m. domesticus
ENSMUSG00000051727	Kctd14	2.59361	0.265241	0.161132	decidua	M. m. domesticus
ENSMUSG00000042797	Aqp11	0.478806	0.704961	2.73325	labyrinth	M. m. domesticus
ENSMUSG00000035547	Capn5	110.653	3.58189	5.47022	decidua	M. m. domesticus
ENSMUSG00000074006	Omp	2.23434	0	0.0254847	decidua	M. m. domesticus
ENSMUSG00000035314	Gdpd5	11.7659	23.7107	82.3342	labyrinth	M. m. domesticus
ENSMUSG00000030737	Slco2b1	14.1471	2.19454	2.74909	decidua	M. m. domesticus
ENSMUSG00000035165	Kcne3	2.85006	0.500043	0.472613	decidua	M. m. domesticus
ENSMUSG00000051048	P4ha3	15.4633	0.462996	1.94557	decidua	M. m. domesticus
ENSMUSG00000030708	Dnajb13	8.72858	2.31918	1.86381	decidua	M. m. domesticus
ENSMUSG00000030701	Plekhb1	4.68763	0.0722946	0.325934	decidua	M. m. domesticus
ENSMUSG00000048779	P2ry6	21.7789	2.62121	3.27596	decidua	M. m. domesticus
ENSMUSG00000032725	Folr2	19.325	1.43157	5.3563	decidua	M. m. domesticus
ENSMUSG00000001827	Folr1	38.3564	45.4405	202.006	labyrinth	M. m. domesticus
ENSMUSG00000070427	Il18bp	26.876	2.40674	3.1419	decidua	M. m. domesticus
ENSMUSG00000070423	Olfr558	4.31263	0.0888224	0.143213	decidua	M. m. domesticus
ENSMUSG00000073940	Hbb-b2	357.073	3597.89	12470.1	labyrinth	M. m. domesticus
ENSMUSG00000052305	Hbb-b1	1138.32	7249.61	24821.4	labyrinth	M. m. domesticus
ENSMUSG00000052217	Hbb-bh1	0	0.702489	4.40007	labyrinth	M. m. domesticus
ENSMUSG00000052187	Hbb-y	0	1.65367	5.6855	labyrinth	M. m. domesticus
ENSMUSG00000058200	Olfr66	0	0.965222	2.42122	labyrinth	M. m. domesticus
ENSMUSG00000060441	Trim5	8.69026	1.95668	1.05182	decidua	M. m. domesticus
ENSMUSG00000066258	Trim12a	2.94382	0.485984	0.469782	decidua	M. m. domesticus
ENSMUSG00000030921	Trim30a	22.01	3.73071	4.42514	decidua	M. m. domesticus
ENSMUSG00000057596	Trim30d	8.60698	1.64961	0.712319	decidua	M. m. domesticus
ENSMUSG00000037060	Prkcdbp	215.353	35.853	27.9943	decidua	M. m. domesticus
ENSMUSG00000036862	Dchs1	6.54079	1.01557	2.05713	decidua	M. m. domesticus
ENSMUSG00000078606	Gm4070	2.10761	0.262339	0.185637	decidua	M. m. domesticus
ENSMUSG00000045868	Gvin1	1.26314	0.167477	0.129218	decidua	M. m. domesticus
ENSMUSG00000051041	Olfml1	7.29088	0.273249	2.49422	decidua	M. m. domesticus
ENSMUSG00000049709	Nlrp10	20.166	0.0632388	0.0281424	decidua	M. m. domesticus
ENSMUSG00000036111	Lmo1	2.44145	0.696661	0.404557	decidua	M. m. domesticus
ENSMUSG00000031022	BC051019	3.24617	0.689773	0.773219	decidua	M. m. domesticus
ENSMUSG00000065389	U1	2.82911	0.44773	0.428729	decidua	M. m. domesticus
ENSMUSG00000005611	Mrvi1	15.5484	1.17247	4.39655	decidua	M. m. domesticus
ENSMUSG00000048962	Rassf10	0.619045	2.35249	11.9582	labyrinth	M. m. domesticus
ENSMUSG00000038156	Spon1	146.862	19.6535	1.79187	decidua	M. m. domesticus
ENSMUSG00000030671	Pde3b	13.3987	1.78366	0.874206	decidua	M. m. domesticus
ENSMUSG00000030669	Calca	3.71139	0.272917	0.134371	decidua	M. m. domesticus
ENSMUSG00000048782	Insc	0.147329	5.23171	19.4092	labyrinth	M. m. domesticus
ENSMUSG00000045659	Plekha7	11.2414	34.0896	102.775	labyrinth	M. m. domesticus
ENSMUSG00000030650	Tmc5	3.9704	28.1835	7.08962	junctional	M. m. domesticus
ENSMUSG00000008734	Gprc5b	27.5758	4.38714	5.08561	decidua	M. m. domesticus
ENSMUSG00000030963	Umod	1.87333	0	0	decidua	M. m. domesticus
ENSMUSG00000035004	Igsf6	9.00021	1.84122	1.01379	decidua	M. m. domesticus
ENSMUSG00000030865	2010110P09Rik	14.0933	0.154924	0.741781	decidua	M. m. domesticus
ENSMUSG00000030762	Aqp8	1356.63	3.36984	141.921	decidua	M. m. domesticus
ENSMUSG00000030757	Zkscan2	3.81833	0	0.157687	decidua	M. m. domesticus
ENSMUSG00000046182	Gsg1l	0.666699	7.62714	1.38134	junctional	M. m. domesticus
ENSMUSG00000030742	Lat	1.5189	0.273074	0.459545	decidua	M. m. domesticus
ENSMUSG00000030717	Nupr1	57.6976	20.549	3.86466	decidua	M. m. domesticus
ENSMUSG00000030707	Coro1a	38.304	2.83274	4.06356	decidua	M. m. domesticus
ENSMUSG00000030703	Gdpd3	6.40892	0.470481	0.640324	decidua	M. m. domesticus
ENSMUSG00000058966	Fam57b	0.59631	4.05446	16.1897	labyrinth	M. m. domesticus
ENSMUSG00000030677	Kif22	5.9665	1.20035	1.74702	decidua	M. m. domesticus
ENSMUSG00000045165	AI467606	10.0231	1.10147	2.13577	decidua	M. m. domesticus
ENSMUSG00000030830	Itgal	11.8775	1.53108	1.50344	decidua	M. m. domesticus
ENSMUSG00000045757	Zfp764	6.12994	1.52721	1.09376	decidua	M. m. domesticus
ENSMUSG00000030811	Fbxl19	24.9725	93.4774	244.765	labyrinth	M. m. domesticus
ENSMUSG00000030806	Stx1b	1.20198	3.23336	10.2426	labyrinth	M. m. domesticus
ENSMUSG00000030793	Pycard	14.019	0.922588	0.757575	decidua	M. m. domesticus
ENSMUSG00000030786	Itgam	9.2706	2.51486	1.25441	decidua	M. m. domesticus
ENSMUSG00000030789	Itgax	10.1966	1.57501	0.353411	decidua	M. m. domesticus
ENSMUSG00000030844	Rgs10	23.3207	2.51544	1.95074	decidua	M. m. domesticus
ENSMUSG00000030852	Tacc2	10.9853	14.5166	53.7026	labyrinth	M. m. domesticus
ENSMUSG00000050189	Etos1	0	1.84291	0.664241	junctional	M. m. domesticus
ENSMUSG00000093098	Mir5102	27.7284	2.24783	8.6556	decidua	M. m. domesticus
ENSMUSG00000006205	Htra1	148.998	766.72	141.607	junctional	M. m. domesticus
ENSMUSG00000040205	Cuzd1	2669.68	1.96998	0.272336	decidua	M. m. domesticus
ENSMUSG00000030862	Cpxm2	2.25672	0.0323092	0.206195	decidua	M. m. domesticus
ENSMUSG00000030994	D7Ertd443e	0	2.84281	8.76998	labyrinth	M. m. domesticus
ENSMUSG00000058325	Dock1	35.1208	7.10116	6.97525	decidua	M. m. domesticus
ENSMUSG00000031004	Mki67	2.85889	0.156463	0.143232	decidua	M. m. domesticus
ENSMUSG00000015981	Stk32c	19.3964	0.753605	1.55931	decidua	M. m. domesticus
ENSMUSG00000047751	Utf1	24.3835	1.37325	2.54334	decidua	M. m. domesticus
ENSMUSG00000025468	Caly	1.95561	0	0	decidua	M. m. domesticus
ENSMUSG00000025467	Prap1	43149.4	53.3757	4.90184	decidua	M. m. domesticus
ENSMUSG00000025466	1810014F10Rik	13.9017	0.927667	0.818382	decidua	M. m. domesticus
ENSMUSG00000025464	Paox	44.7004	5.89912	7.18987	decidua	M. m. domesticus
ENSMUSG00000051051	Olfr523	1.99027	0	0	decidua	M. m. domesticus
ENSMUSG00000025481	1190003J15Rik	26.9817	0.543318	0.359396	decidua	M. m. domesticus
ENSMUSG00000062031	Athl1	16.8673	3.46415	3.39362	decidua	M. m. domesticus
ENSMUSG00000025492	Ifitm3	488.8	46.5817	109.6	decidua	M. m. domesticus
ENSMUSG00000054662	Ano9	4.83262	0.110944	0.321735	decidua	M. m. domesticus
ENSMUSG00000025496	Drd4	4.60715	38.9823	11.7254	junctional	M. m. domesticus
ENSMUSG00000025504	Eps8l2	22.4858	69.5966	198.749	labyrinth	M. m. domesticus
ENSMUSG00000025511	Tspan4	109.957	23.5553	12.7087	decidua	M. m. domesticus
ENSMUSG00000031098	Syt8	0.669425	13.4461	43.1026	labyrinth	M. m. domesticus
ENSMUSG00000031097	Tnni2	0.932331	1.49432	5.40677	labyrinth	M. m. domesticus
ENSMUSG00000018819	Lsp1	35.4478	5.53374	12.1315	decidua	M. m. domesticus
ENSMUSG00000061723	Tnnt3	2.63244	2.06723	10.4803	labyrinth	M. m. domesticus
ENSMUSG00000000031	H19	240.657	6767.71	19443.8	labyrinth	M. m. domesticus
ENSMUSG00000048583	Igf2	66.9828	1945.46	4274.02	labyrinth	M. m. domesticus
ENSMUSG00000086266	Igf2as	0.843825	22.7069	58.9126	labyrinth	M. m. domesticus
ENSMUSG00000009248	Ascl2	1.21652	12.8075	4.05721	junctional	M. m. domesticus
ENSMUSG00000000244	Tspan32	2.22948	0.259317	0.650565	decidua	M. m. domesticus
ENSMUSG00000009545	Kcnq1	7.17659	0.923754	1.08125	decidua	M. m. domesticus
ENSMUSG00000000154	Slc22a18	6.10844	10.0556	55.0307	labyrinth	M. m. domesticus
ENSMUSG00000010760	Phlda2	0.354035	2.08426	10.2488	labyrinth	M. m. domesticus
ENSMUSG00000037613	Tnfrsf23	132.374	381.187	15.0774	junctional	M. m. domesticus
ENSMUSG00000048677	Tpcn2	25.2652	7.49027	4.24044	decidua	M. m. domesticus
ENSMUSG00000031070	Mrgprf	24.4314	2.12563	1.01103	decidua	M. m. domesticus
ENSMUSG00000040473	A330021E22Rik	4.12236	0.610098	0.557579	decidua	M. m. domesticus
ENSMUSG00000015653	Steap2	14.556	1.25995	0.828609	decidua	M. m. domesticus
ENSMUSG00000015652	Steap1	33.8618	0.236348	0	decidua	M. m. domesticus
ENSMUSG00000028970	Abcb1b	1519.65	14.7817	47.8492	decidua	M. m. domesticus
ENSMUSG00000003623	Crot	30.3416	7.41226	6.13322	decidua	M. m. domesticus
ENSMUSG00000040254	Sema3d	2.29518	0.0203431	0.095127	decidua	M. m. domesticus
ENSMUSG00000094310	AC102528.1	1.19513	0	0	decidua	M. m. domesticus
ENSMUSG00000028883	Sema3a	4.84788	0.354544	0.153762	decidua	M. m. domesticus
ENSMUSG00000040118	Cacna2d1	5.62919	1.20307	0.378059	decidua	M. m. domesticus
ENSMUSG00000028864	Hgf	2.77081	0.290657	0.317219	decidua	M. m. domesticus
ENSMUSG00000028780	Sema3c	67.747	0.913053	0.978523	decidua	M. m. domesticus
ENSMUSG00000057614	Gnai1	22.55	2.46491	4.76543	decidua	M. m. domesticus
ENSMUSG00000039934	Pion	13.9528	1.53661	1.49545	decidua	M. m. domesticus
ENSMUSG00000039899	Fgl2	1108.56	7.74925	2.41929	decidua	M. m. domesticus
ENSMUSG00000044968	Napepld	26.8006	3.1808	6.70135	decidua	M. m. domesticus
ENSMUSG00000042453	Reln	3.14366	0.188607	0.194059	decidua	M. m. domesticus
ENSMUSG00000028978	Nos3	8.49841	1.24309	1.64032	decidua	M. m. domesticus
ENSMUSG00000038295	Atg9b	65.5244	2.90392	2.63048	decidua	M. m. domesticus
ENSMUSG00000038276	Accn3	0.410818	1.91781	7.21052	labyrinth	M. m. domesticus
ENSMUSG00000038204	Asb10	0.196424	0.36122	2.95923	labyrinth	M. m. domesticus
ENSMUSG00000055235	Wdr86	0.100527	0.695456	2.31819	labyrinth	M. m. domesticus
ENSMUSG00000061576	Dpp6	4.74808	0.147912	0.107792	decidua	M. m. domesticus
ENSMUSG00000044681	Cnpy1	0.0101271	2.18508	7.86227	labyrinth	M. m. domesticus
ENSMUSG00000029168	Dpysl5	3.15866	0.188011	0.455958	decidua	M. m. domesticus
ENSMUSG00000006642	Tcf23	64.2114	0.524621	0.564836	decidua	M. m. domesticus
ENSMUSG00000006641	Slc5a6	4.39425	40.1352	142.136	labyrinth	M. m. domesticus
ENSMUSG00000029134	Plb1	0.469447	1.5954	5.24276	labyrinth	M. m. domesticus
ENSMUSG00000081200	Gm15615	0	0.681136	1.61503	labyrinth	M. m. domesticus
ENSMUSG00000011034	Slc5a1	14.9272	0.124828	0.738897	decidua	M. m. domesticus
ENSMUSG00000037379	Spon2	47.2518	5.89042	15.5166	decidua	M. m. domesticus
ENSMUSG00000054520	Sh3bp2	33.6009	4.31907	4.76874	decidua	M. m. domesticus
ENSMUSG00000029102	Hgfac	47.7958	1.22122	1.11758	decidua	M. m. domesticus
ENSMUSG00000029096	Htra3	1403.35	572.816	18.1212	decidua	M. m. domesticus
ENSMUSG00000036553	Sh3tc1	4.48416	21.3009	74.2112	labyrinth	M. m. domesticus
ENSMUSG00000029119	Man2b2	91.4564	19.1039	21.3401	decidua	M. m. domesticus
ENSMUSG00000039474	Wfs1	510.93	126.247	58.9124	decidua	M. m. domesticus
ENSMUSG00000063646	Jakmip1	1.3818	0.0616729	0	decidua	M. m. domesticus
ENSMUSG00000029121	Crmp1	1.38327	0.361178	0.2093	decidua	M. m. domesticus
ENSMUSG00000029122	Evc	3.03125	0.792432	0.516662	decidua	M. m. domesticus
ENSMUSG00000029123	Stk32b	1.76789	0.192984	0.31917	decidua	M. m. domesticus
ENSMUSG00000062329	Cytl1	5.06017	0	0.395298	decidua	M. m. domesticus
ENSMUSG00000029126	Nsg1	11.965	1.82941	1.34673	decidua	M. m. domesticus
ENSMUSG00000061535	C1qtnf7	5.56064	0.111485	0.141775	decidua	M. m. domesticus
ENSMUSG00000039765	Cc2d2a	3.37524	0.430512	0.351421	decidua	M. m. domesticus
ENSMUSG00000048373	Fgfbp1	8.12658	0.613689	0.823332	decidua	M. m. domesticus
ENSMUSG00000039682	Lap3	95.4826	19.9522	21.822	decidua	M. m. domesticus
ENSMUSG00000015879	Fam184b	13.2735	0.046614	0.0146654	decidua	M. m. domesticus
ENSMUSG00000015882	Lcorl	7.48064	1.11122	0.775826	decidua	M. m. domesticus
ENSMUSG00000045790	Ccdc149	7.52737	1.95774	1.78122	decidua	M. m. domesticus
ENSMUSG00000029188	Slc34a2	234.914	6.42563	24.1796	decidua	M. m. domesticus
ENSMUSG00000029189	Sel1l3	107.436	4.75373	11.4623	decidua	M. m. domesticus
ENSMUSG00000029108	Pcdh7	6.53266	0.972476	1.07856	decidua	M. m. domesticus
ENSMUSG00000060512	0610040J01Rik	23.5448	0.81412	1.60992	decidua	M. m. domesticus
ENSMUSG00000044827	Tlr1	3.97117	0.25427	0.191165	decidua	M. m. domesticus
ENSMUSG00000051498	Tlr6	6.83797	1.87713	0.946917	decidua	M. m. domesticus
ENSMUSG00000037913	Tmem156	2.41898	0.287435	0.241894	decidua	M. m. domesticus
ENSMUSG00000029195	Klb	0.154552	0.143356	1.5322	labyrinth	M. m. domesticus
ENSMUSG00000029204	Rhoh	4.94064	0.125976	0.186775	decidua	M. m. domesticus
ENSMUSG00000054598	9130230L23Rik	3.3677	0.313562	0.490593	decidua	M. m. domesticus
ENSMUSG00000093070	AC115293.1	1.93308	0	0	decidua	M. m. domesticus
ENSMUSG00000092060	Bend4	1.16336	14.9172	40.8508	labyrinth	M. m. domesticus
ENSMUSG00000050010	Shisa3	0.989235	108.961	1.26057	junctional	M. m. domesticus
ENSMUSG00000037685	Atp8a1	18.2088	3.76121	3.25533	decidua	M. m. domesticus
ENSMUSG00000054892	Txk	3.53562	0.388419	0.228693	decidua	M. m. domesticus
ENSMUSG00000029153	Ociad2	41.8389	3.27641	1.7586	decidua	M. m. domesticus
ENSMUSG00000029154	Cwh43	54.2755	0.748869	0.156851	decidua	M. m. domesticus
ENSMUSG00000029254	Stap1	1.12839	0.134464	0.0840384	decidua	M. m. domesticus
ENSMUSG00000079451	Tmprss11g	1.78592	0.286028	0.0190093	decidua	M. m. domesticus
ENSMUSG00000054537	Tmprss11e	43.6904	0.234415	0.0954906	decidua	M. m. domesticus
ENSMUSG00000029273	Sult1d1	321.407	0.572495	0	decidua	M. m. domesticus
ENSMUSG00000029272	Sult1e1	45.4372	172.148	11.828	junctional	M. m. domesticus
ENSMUSG00000067149	Igj	21.0642	0.219016	0.121932	decidua	M. m. domesticus
ENSMUSG00000035528	Npffr2	0	5.81584	1.76944	junctional	M. m. domesticus
ENSMUSG00000054932	Afp	11.8688	19.7203	525.19	labyrinth	M. m. domesticus
ENSMUSG00000029370	Rassf6	1.87166	46.4669	105.558	labyrinth	M. m. domesticus
ENSMUSG00000029379	Cxcl3	0.493606	2.82403	0.465423	junctional	M. m. domesticus
ENSMUSG00000082361	Btc	1.87383	0.452352	0.17013	decidua	M. m. domesticus
ENSMUSG00000096035	AC165433.1	22.3258	3.57869	2.70422	decidua	M. m. domesticus
ENSMUSG00000029417	Cxcl9	3.70546	0.023856	0	decidua	M. m. domesticus
ENSMUSG00000034842	Art3	10.181	0.230778	0.974861	decidua	M. m. domesticus
ENSMUSG00000034855	Cxcl10	4.95951	0.284214	0.513947	decidua	M. m. domesticus
ENSMUSG00000047963	Stbd1	11.4046	1.49477	1.83106	decidua	M. m. domesticus
ENSMUSG00000083700	Gm2986	1.2051	0.171041	0.345706	decidua	M. m. domesticus
ENSMUSG00000023078	Cxcl13	44.1041	0.767297	1.7968	decidua	M. m. domesticus
ENSMUSG00000029338	Antxr2	74.8687	27.7631	3.09014	decidua	M. m. domesticus
ENSMUSG00000029335	Bmp3	14.4	0.020286	0.0695324	decidua	M. m. domesticus
ENSMUSG00000029334	Prkg2	7.02424	0.37442	0.374743	decidua	M. m. domesticus
ENSMUSG00000035273	Hpse	89.0822	11.3794	3.41073	decidua	M. m. domesticus
ENSMUSG00000029330	Cds1	21.8937	32.295	112.95	labyrinth	M. m. domesticus
ENSMUSG00000029321	Slc10a6	24.3221	1.10867	1.93029	decidua	M. m. domesticus
ENSMUSG00000029309	Sparcl1	432.444	21.3962	46.7926	decidua	M. m. domesticus
ENSMUSG00000029304	Spp1	9335.03	82.6627	13.7974	decidua	M. m. domesticus
ENSMUSG00000029299	Abcg3	1.09193	0.0360946	0.0743998	decidua	M. m. domesticus
ENSMUSG00000054588	Gbp10	2.14586	0.247882	0.431575	decidua	M. m. domesticus
ENSMUSG00000079362	Gbp6	3.08228	0.498623	0.979041	decidua	M. m. domesticus
ENSMUSG00000088429	U6	0	1.90005	5.58212	labyrinth	M. m. domesticus
ENSMUSG00000033805	Ephx4	4.45879	0.551815	0.732234	decidua	M. m. domesticus
ENSMUSG00000072769	Gm10419	7.29168	0.147235	0.166927	decidua	M. m. domesticus
ENSMUSG00000033615	Cplx1	0.0273049	3.67943	16.0169	labyrinth	M. m. domesticus
ENSMUSG00000029503	P2rx2	0.184829	5.95499	13.8514	labyrinth	M. m. domesticus
ENSMUSG00000070576	Mn1	2.68666	17.5224	5.23558	junctional	M. m. domesticus
ENSMUSG00000052848	C130026L21Rik	0.0776476	1.82899	0.627524	junctional	M. m. domesticus
ENSMUSG00000058153	Sez6l	10.0591	66.4167	1.73386	junctional	M. m. domesticus
ENSMUSG00000072720	Myo18b	0.296221	2.5999	0.0685916	junctional	M. m. domesticus
ENSMUSG00000042216	Sgsm1	35.37	3.04919	1.87933	decidua	M. m. domesticus
ENSMUSG00000054675	Tmem119	93.8078	8.83009	16.9096	decidua	M. m. domesticus
ENSMUSG00000048163	Selplg	22.7046	4.21162	3.2474	decidua	M. m. domesticus
ENSMUSG00000014158	Trpv4	13.5884	0.448224	0.337325	decidua	M. m. domesticus
ENSMUSG00000086054	Gm13824	0.255003	0.159008	2.16987	labyrinth	M. m. domesticus
ENSMUSG00000054256	Msi1	0.78967	0.217626	2.38161	labyrinth	M. m. domesticus
ENSMUSG00000081282	Gm13836	0.118735	2.22763	0.264736	junctional	M. m. domesticus
ENSMUSG00000041609	Ccdc64	11.9634	30.4689	99.66	labyrinth	M. m. domesticus
ENSMUSG00000029516	Cit	1.28865	0.25263	0.377937	decidua	M. m. domesticus
ENSMUSG00000085376	Gm14508	5.77868	0.765759	1.08301	decidua	M. m. domesticus
ENSMUSG00000032898	Fbxo21	15.2033	50.8207	141.465	labyrinth	M. m. domesticus
ENSMUSG00000018263	Tbx5	0	2.23521	7.46463	labyrinth	M. m. domesticus
ENSMUSG00000029596	Sdsl	4.54676	0.382285	0.377968	decidua	M. m. domesticus
ENSMUSG00000032741	Tpcn1	52.5995	109.929	402.642	labyrinth	M. m. domesticus
ENSMUSG00000029603	Dtx1	14.0663	94.7421	27.1008	junctional	M. m. domesticus
ENSMUSG00000032690	Oas2	3.33937	0.232506	0.304251	decidua	M. m. domesticus
ENSMUSG00000032661	Oas3	4.2711	1.07374	1.05842	decidua	M. m. domesticus
ENSMUSG00000029608	Rph3a	0.326771	30.4297	8.52537	junctional	M. m. domesticus
ENSMUSG00000029468	P2rx7	14.6186	0.936972	1.22515	decidua	M. m. domesticus
ENSMUSG00000029449	Rhof	13.3789	2.14559	3.36947	decidua	M. m. domesticus
ENSMUSG00000029442	Wdr66	4.89179	0.994302	0.85906	decidua	M. m. domesticus
ENSMUSG00000029438	Bcl7a	11.1162	1.16942	1.04847	decidua	M. m. domesticus
ENSMUSG00000065191	U1	5.22127	0.721681	0	decidua	M. m. domesticus
ENSMUSG00000049241	Gpr81	0.531196	0.861914	2.84187	labyrinth	M. m. domesticus
ENSMUSG00000037962	Fam101a	0.31406	7.17199	43.2542	labyrinth	M. m. domesticus
ENSMUSG00000034324	Tmem132c	0.172881	0.455653	1.7211	labyrinth	M. m. domesticus
ENSMUSG00000049971	Glt1d1	0.0805393	2.07503	0.383581	junctional	M. m. domesticus
ENSMUSG00000029436	Mmp17	24.6019	1.50718	4.76912	decidua	M. m. domesticus
ENSMUSG00000025534	Gusb	67.5487	14.4381	9.5446	decidua	M. m. domesticus
ENSMUSG00000034040	Wbscr17	4.95667	0.369459	0.672073	decidua	M. m. domesticus
ENSMUSG00000015950	Ncf1	14.5186	2.16913	1.4042	decidua	M. m. domesticus
ENSMUSG00000063146	Clip2	16.1625	68.9845	189.222	labyrinth	M. m. domesticus
ENSMUSG00000085957	Syna	0.475048	57.2566	248.748	labyrinth	M. m. domesticus
ENSMUSG00000040751	Lat2	21.0248	4.20733	3.47565	decidua	M. m. domesticus
ENSMUSG00000088008	SCARNA20	5.02264	0.945458	0	decidua	M. m. domesticus
ENSMUSG00000043614	Vps37d	4.34234	0.479056	0.23341	decidua	M. m. domesticus
ENSMUSG00000040013	Fkbp6	0	4.72998	14.1824	labyrinth	M. m. domesticus
ENSMUSG00000004814	Ccl24	6.46731	0.378477	1.46423	decidua	M. m. domesticus
ENSMUSG00000042985	Upk3b	31.1511	0.198334	1.25467	decidua	M. m. domesticus
ENSMUSG00000006143	2310043J07Rik	350.177	1.06546	0.227492	decidua	M. m. domesticus
ENSMUSG00000004952	Rasa4	81.0552	1.27857	2.37318	decidua	M. m. domesticus
ENSMUSG00000086656	Gm15701	1.66778	0	0	decidua	M. m. domesticus
ENSMUSG00000039747	Orai2	11.4475	1.50636	1.72845	decidua	M. m. domesticus
ENSMUSG00000001739	Cldn15	20.1565	0.756941	0.258236	decidua	M. m. domesticus
ENSMUSG00000037428	Vgf	0.52278	40.226	19.3595	junctional	M. m. domesticus
ENSMUSG00000029718	Pcolce	62.5751	2.99547	9.80385	decidua	M. m. domesticus
ENSMUSG00000046245	Pilra	2.94582	0.371287	0.154079	decidua	M. m. domesticus
ENSMUSG00000047592	BC055004	4.67138	0	0.0334397	decidua	M. m. domesticus
ENSMUSG00000058291	Zfp68	18.6611	5.89205	2.41176	decidua	M. m. domesticus
ENSMUSG00000025854	Fam20c	142.496	11.0341	8.26929	decidua	M. m. domesticus
ENSMUSG00000094504	AC113533.1	50.5968	0	0	decidua	M. m. domesticus
ENSMUSG00000044092	C130050O18Rik	1.40694	0.226063	0.128929	decidua	M. m. domesticus
ENSMUSG00000087248	Gm16120	3.60756	0.307163	0.0696437	decidua	M. m. domesticus
ENSMUSG00000036526	Card11	2.95368	0.23624	0.149349	decidua	M. m. domesticus
ENSMUSG00000050822	Slc29a4	0.524501	3.44462	18.1928	labyrinth	M. m. domesticus
ENSMUSG00000059991	Nptx2	24.9334	1.31977	1.54508	decidua	M. m. domesticus
ENSMUSG00000043388	Tmem130	0.0970669	12.2759	33.6828	labyrinth	M. m. domesticus
ENSMUSG00000041468	Gpr12	2.60468	0	0	decidua	M. m. domesticus
ENSMUSG00000029641	Rasl11a	14.059	25.1499	81.4839	labyrinth	M. m. domesticus
ENSMUSG00000029646	Cdx2	5.74066	48.4597	8.92624	junctional	M. m. domesticus
ENSMUSG00000029648	Flt1	16.9516	678.892	194.05	junctional	M. m. domesticus
ENSMUSG00000041313	Slc7a1	15.7016	129.842	430.017	labyrinth	M. m. domesticus
ENSMUSG00000079069	8430423G03Rik	2.07876	0	0	decidua	M. m. domesticus
ENSMUSG00000085455	1810059H22Rik	3.59203	0.0754147	0.0457648	decidua	M. m. domesticus
ENSMUSG00000086610	Gm15408	1.52626	0.100674	0.0913455	decidua	M. m. domesticus
ENSMUSG00000060063	Alox5ap	57.7389	13.6221	12.5539	decidua	M. m. domesticus
ENSMUSG00000053368	Rxfp2	16.337	1.43456	0.0490148	decidua	M. m. domesticus
ENSMUSG00000034021	Pds5b	8.49694	2.21687	1.64035	decidua	M. m. domesticus
ENSMUSG00000062588	Gm6104	4.84493	0.789111	1.09358	decidua	M. m. domesticus
ENSMUSG00000076135	AC163389.1	1.19513	0	0	decidua	M. m. domesticus
ENSMUSG00000042501	Cpa6	1.91162	0.0836667	0.172131	decidua	M. m. domesticus
ENSMUSG00000016918	Sulf1	39.0492	2.39885	0.360557	decidua	M. m. domesticus
ENSMUSG00000025930	Msc	17.0983	1.36748	0.254496	decidua	M. m. domesticus
ENSMUSG00000067780	Pi15	13.4767	0.293614	0.137447	decidua	M. m. domesticus
ENSMUSG00000043760	Pkhd1	1.37995	0.0129346	0.0104525	decidua	M. m. domesticus
ENSMUSG00000067750	Khdc1a	0	1.04169	3.26231	labyrinth	M. m. domesticus
ENSMUSG00000041722	Khdc1c	0	0.893322	3.01256	labyrinth	M. m. domesticus
ENSMUSG00000070960	Gm10307	17.0073	2.23216	2.43432	decidua	M. m. domesticus
ENSMUSG00000026126	Ptpn18	57.1228	1.77982	3.26497	decidua	M. m. domesticus
ENSMUSG00000047180	Neurl3	18.6955	0.826679	0.770192	decidua	M. m. domesticus
ENSMUSG00000037447	Arid5a	6.80295	1.76993	1.61119	decidua	M. m. domesticus
ENSMUSG00000026117	Zap70	3.95456	0.856458	0.231129	decidua	M. m. domesticus
ENSMUSG00000085391	Gm16150	1.7971	0.147878	0	decidua	M. m. domesticus
ENSMUSG00000092563	Gm3617	2.08272	0.117725	0.304851	decidua	M. m. domesticus
ENSMUSG00000070942	Il1rl2	3.15457	0.24314	0.210959	decidua	M. m. domesticus
ENSMUSG00000026069	Il1rl1	3.86501	0.230363	0.135202	decidua	M. m. domesticus
ENSMUSG00000026070	Il18r1	1.91447	0.498457	0.240691	decidua	M. m. domesticus
ENSMUSG00000026049	1700029F09Rik	6.95215	16.7275	55.2487	labyrinth	M. m. domesticus
ENSMUSG00000089877	Gm16102	1.89955	0	0.388328	decidua	M. m. domesticus
ENSMUSG00000026043	Col3a1	525.198	93.8653	114.387	decidua	M. m. domesticus
ENSMUSG00000026042	Col5a2	160.237	58.4624	20.2235	decidua	M. m. domesticus
ENSMUSG00000025986	Slc39a10	8.84869	19.7829	57.5297	labyrinth	M. m. domesticus
ENSMUSG00000042807	Hecw2	0.530341	1.1114	3.82437	labyrinth	M. m. domesticus
ENSMUSG00000073674	Gm6644	4.38672	0.71059	0.385018	decidua	M. m. domesticus
ENSMUSG00000063558	Aox1	2.00913	0.166918	0.235899	decidua	M. m. domesticus
ENSMUSG00000064294	Aox3	2.15517	0.0532335	0.0272259	decidua	M. m. domesticus
ENSMUSG00000026029	Casp8	40.4004	9.72374	8.18561	decidua	M. m. domesticus
ENSMUSG00000026018	Ica1l	3.70279	0.805004	0.570107	decidua	M. m. domesticus
ENSMUSG00000026009	Icos	5.32111	0.218995	0.0527219	decidua	M. m. domesticus
ENSMUSG00000052062	Pard3b	7.86677	1.83712	1.80685	decidua	M. m. domesticus
ENSMUSG00000046856	Gpr1	5.91985	62.5202	22.0829	junctional	M. m. domesticus
ENSMUSG00000027520	Zdbf2	0.544117	6.40233	16.5185	labyrinth	M. m. domesticus
ENSMUSG00000025964	Adam23	0.237509	4.12503	17.8732	labyrinth	M. m. domesticus
ENSMUSG00000025946	Pth2r	1.90462	0.111543	0.0511462	decidua	M. m. domesticus
ENSMUSG00000082769	Gm15793	2.30196	0.492784	0.604347	decidua	M. m. domesticus
ENSMUSG00000039395	Mreg	1.14027	5.41286	21.659	labyrinth	M. m. domesticus
ENSMUSG00000026185	Igfbp5	387.976	2.83272	6.32827	decidua	M. m. domesticus
ENSMUSG00000048480	Cxcr1	0.114456	1.52724	0.393687	junctional	M. m. domesticus
ENSMUSG00000026177	Slc11a1	8.99965	1.5485	1.08593	decidua	M. m. domesticus
ENSMUSG00000026170	Cyp27a1	47.7454	7.57789	4.2263	decidua	M. m. domesticus
ENSMUSG00000006538	Ihh	0.153854	0.081857	2.41926	labyrinth	M. m. domesticus
ENSMUSG00000026205	Slc23a3	2.85818	4.58254	15.3215	labyrinth	M. m. domesticus
ENSMUSG00000026208	Des	968.431	300.746	17.981	decidua	M. m. domesticus
ENSMUSG00000026211	Obsl1	3.96324	37.9151	92.3562	labyrinth	M. m. domesticus
ENSMUSG00000090486	BC035947	0.500132	0.642936	3.44398	labyrinth	M. m. domesticus
ENSMUSG00000012187	Mogat1	0.0778879	0.591485	2.19426	labyrinth	M. m. domesticus
ENSMUSG00000047330	Kcne4	103.336	9.45855	4.62588	decidua	M. m. domesticus
ENSMUSG00000054702	Ap1s3	6.89113	41.7654	148.964	labyrinth	M. m. domesticus
ENSMUSG00000038608	Dock10	3.53064	0.54021	0.269254	decidua	M. m. domesticus
ENSMUSG00000045658	Pid1	5.42417	0.62341	0.467664	decidua	M. m. domesticus
ENSMUSG00000026220	Slc16a14	2.97654	0.673617	0.235316	decidua	M. m. domesticus
ENSMUSG00000096802	Gm15433	4.6276	0.646473	0.241107	decidua	M. m. domesticus
ENSMUSG00000091199	Gm2619	2.23444	0.246891	0.267327	decidua	M. m. domesticus
ENSMUSG00000090186	Gm7592	2.68506	0.21754	0.115039	decidua	M. m. domesticus
ENSMUSG00000070034	Sp110	6.10601	0.633576	1.10466	decidua	M. m. domesticus
ENSMUSG00000026222	Sp100	18.7886	1.91677	1.83207	decidua	M. m. domesticus
ENSMUSG00000052760	A630001G21Rik	1.64455	0.221125	0.417597	decidua	M. m. domesticus
ENSMUSG00000026227	2810459M11Rik	23.5055	0.2021	0.673088	decidua	M. m. domesticus
ENSMUSG00000079445	B3gnt7	3.52389	57.1196	171.998	labyrinth	M. m. domesticus
ENSMUSG00000026241	Nppc	2.92639	40.4802	15.9594	junctional	M. m. domesticus
ENSMUSG00000026255	Efhd1	60.8143	11.5916	17.8288	decidua	M. m. domesticus
ENSMUSG00000079436	Kcnj13	0	6.02413	24.516	labyrinth	M. m. domesticus
ENSMUSG00000026259	Ngef	28.063	0.355878	0.189588	decidua	M. m. domesticus
ENSMUSG00000090124	Ugt1a7c	12.2417	0.475699	0.741042	decidua	M. m. domesticus
ENSMUSG00000054545	Ugt1a6a	1.991	0.0672102	0.0220662	decidua	M. m. domesticus
ENSMUSG00000090145	Ugt1a6b	1.4032	0.0291887	0	decidua	M. m. domesticus
ENSMUSG00000026295	Spp2	0.32763	1.05149	29.6893	labyrinth	M. m. domesticus
ENSMUSG00000048126	Col6a3	118.191	1.88572	5.14604	decidua	M. m. domesticus
ENSMUSG00000026303	Mlph	96.0352	10.3976	1.05078	decidua	M. m. domesticus
ENSMUSG00000026304	Rab17	20.6231	0	0.79118	decidua	M. m. domesticus
ENSMUSG00000034353	Ramp1	48.2309	15.6507	2.33698	decidua	M. m. domesticus
ENSMUSG00000047443	Fam132b	1.44547	0.304721	0.278401	decidua	M. m. domesticus
ENSMUSG00000007805	Twist2	40.1193	15.8354	3.84284	decidua	M. m. domesticus
ENSMUSG00000014602	Kif1a	0.24922	0.382377	1.39214	labyrinth	M. m. domesticus
ENSMUSG00000034107	Ano7	0.367138	0.566931	2.4204	labyrinth	M. m. domesticus
ENSMUSG00000094651	Gal3st2	4.16742	0.402816	1.10108	decidua	M. m. domesticus
ENSMUSG00000026285	Pdcd1	3.55089	0.128809	0.0566532	decidua	M. m. domesticus
ENSMUSG00000044768	D1Ertd622e	32.6223	5.62735	5.85585	decidua	M. m. domesticus
ENSMUSG00000026321	Tnfrsf11a	6.23898	0.860215	0.916367	decidua	M. m. domesticus
ENSMUSG00000067006	Serpinb5	28.4486	0.4649	0	decidua	M. m. domesticus
ENSMUSG00000026327	Serpinb11	1.76807	0.206982	0	decidua	M. m. domesticus
ENSMUSG00000026315	Serpinb8	21.5531	0.823857	1.62317	decidua	M. m. domesticus
ENSMUSG00000026380	Tfcp2l1	20.573	0.324795	1.33608	decidua	M. m. domesticus
ENSMUSG00000048402	Gli2	3.28767	0.176335	0.850631	decidua	M. m. domesticus
ENSMUSG00000084505	U6	0	5.1022	0.525131	junctional	M. m. domesticus
ENSMUSG00000036975	Tmem177	2.99086	6.31689	19.655	labyrinth	M. m. domesticus
ENSMUSG00000026343	Gpr39	1.25828	0.152711	0.406132	decidua	M. m. domesticus
ENSMUSG00000087691	Gm15674	1.72647	0.272062	0.0985466	decidua	M. m. domesticus
ENSMUSG00000086825	Gm15675	7.34263	0.776964	0.413637	decidua	M. m. domesticus
ENSMUSG00000026399	Cd55	118.141	27.2955	9.77523	decidua	M. m. domesticus
ENSMUSG00000026405	C4bp	92.7333	0.0669986	0	decidua	M. m. domesticus
ENSMUSG00000042510	AA986860	1.77089	12.2552	29.9252	labyrinth	M. m. domesticus
ENSMUSG00000026417	Pigr	260.414	0.220809	0.0329393	decidua	M. m. domesticus
ENSMUSG00000026420	Il24	4.95221	0.265037	0	decidua	M. m. domesticus
ENSMUSG00000042349	Ikbke	5.59104	1.43475	1.06513	decidua	M. m. domesticus
ENSMUSG00000095841	AC120217.1	0.422468	1.69395	6.13765	labyrinth	M. m. domesticus
ENSMUSG00000042251	Pm20d1	0.513486	1.1825	6.02374	labyrinth	M. m. domesticus
ENSMUSG00000013275	Slc41a1	19.4457	35.1217	119.274	labyrinth	M. m. domesticus
ENSMUSG00000026435	Slc45a3	10.6903	13.9501	74.444	labyrinth	M. m. domesticus
ENSMUSG00000026437	Cdk18	3.83959	19.9259	3.81211	junctional	M. m. domesticus
ENSMUSG00000088911	SNORA17	0	1.11459	0.451352	junctional	M. m. domesticus
ENSMUSG00000041757	Plekha6	2.51465	29.657	86.1681	labyrinth	M. m. domesticus
ENSMUSG00000041717	Golt1a	0.999185	0.627243	3.44239	labyrinth	M. m. domesticus
ENSMUSG00000070645	Ren1	60.8443	21.891	0.644643	decidua	M. m. domesticus
ENSMUSG00000091176	Gm17678	2.55248	0.242116	0	decidua	M. m. domesticus
ENSMUSG00000010311	Optc	21.0929	0.391997	0.185198	decidua	M. m. domesticus
ENSMUSG00000041559	Fmod	5.39188	5.65728	26.5664	labyrinth	M. m. domesticus
ENSMUSG00000042429	Adora1	0.759617	1.13256	6.93125	labyrinth	M. m. domesticus
ENSMUSG00000077202	SNORA61	0.474369	1.10962	0	junctional	M. m. domesticus
ENSMUSG00000046367	4931440L10Rik	0	0.371416	1.05128	labyrinth	M. m. domesticus
ENSMUSG00000073557	Ppp1r12b	15.4446	2.17804	4.49442	decidua	M. m. domesticus
ENSMUSG00000042793	Lgr6	12.8855	0.0530318	0.107779	decidua	M. m. domesticus
ENSMUSG00000066885	Ptprv	18.13	0.216941	0	decidua	M. m. domesticus
ENSMUSG00000031506	Ptpn7	5.31062	0.5689	0.615055	decidua	M. m. domesticus
ENSMUSG00000048096	Lmod1	69.3242	5.08172	21.4289	decidua	M. m. domesticus
ENSMUSG00000054412	Gm4793	0.593607	2.76646	0.463472	junctional	M. m. domesticus
ENSMUSG00000026398	Nr5a2	0.132279	0.34929	1.71346	labyrinth	M. m. domesticus
ENSMUSG00000026395	Ptprc	20.2004	1.40533	0.883092	decidua	M. m. domesticus
ENSMUSG00000089991	Gm16332	4.91578	0.0202459	0	decidua	M. m. domesticus
ENSMUSG00000026365	Cfh	139.115	0.836837	0.497162	decidua	M. m. domesticus
ENSMUSG00000026360	Rgs2	52.9447	4.19334	4.51072	decidua	M. m. domesticus
ENSMUSG00000026358	Rgs1	8.20809	0.457	0.0328891	decidua	M. m. domesticus
ENSMUSG00000056220	Pla2g4a	29.56	6.3387	2.73242	decidua	M. m. domesticus
ENSMUSG00000023150	Ivns1abp	165.279	40.7553	35.4098	decidua	M. m. domesticus
ENSMUSG00000066800	Rnasel	19.8255	4.54408	2.93909	decidua	M. m. domesticus
ENSMUSG00000026471	Mr1	41.3215	14.7161	2.45208	decidua	M. m. domesticus
ENSMUSG00000026589	Sec16b	1.95336	0.217248	0.246201	decidua	M. m. domesticus
ENSMUSG00000026587	Astn1	0.0869786	2.25853	0.62293	junctional	M. m. domesticus
ENSMUSG00000073530	Pappa2	19.7466	784.524	144.043	junctional	M. m. domesticus
ENSMUSG00000047661	1600012P17Rik	21.8223	5685.33	1674.81	junctional	M. m. domesticus
ENSMUSG00000000817	Fasl	3.10793	0.20532	0.135103	decidua	M. m. domesticus
ENSMUSG00000040265	Dnm3	1.18122	0.256609	0.113213	decidua	M. m. domesticus
ENSMUSG00000078190	Dnm3os	12.1725	2.07331	1.27109	decidua	M. m. domesticus
ENSMUSG00000040181	Fmo1	4.71333	9.6876	31.0149	labyrinth	M. m. domesticus
ENSMUSG00000040170	Fmo2	39.5439	6.59713	0.327387	decidua	M. m. domesticus
ENSMUSG00000026691	Fmo3	2.08987	0.0552919	0.0543464	decidua	M. m. domesticus
ENSMUSG00000026586	Prrx1	26.5906	10.4407	2.26463	decidua	M. m. domesticus
ENSMUSG00000026580	Selp	3.72768	1.05022	0.153423	decidua	M. m. domesticus
ENSMUSG00000026579	F5	6.82915	0.169355	0.578075	decidua	M. m. domesticus
ENSMUSG00000026574	Dpt	204.132	0.164872	0.345855	decidua	M. m. domesticus
ENSMUSG00000040848	Sft2d2	58.819	9.06694	8.71243	decidua	M. m. domesticus
ENSMUSG00000040713	Creg1	181.575	4873.78	1557.61	junctional	M. m. domesticus
ENSMUSG00000040612	Ildr2	6.21018	0.288504	0.387559	decidua	M. m. domesticus
ENSMUSG00000052534	Pbx1	45.9898	11.9001	3.239	decidua	M. m. domesticus
ENSMUSG00000026683	Nuf2	2.36805	0.188068	0.447246	decidua	M. m. domesticus
ENSMUSG00000026678	Rgs5	155.58	30.6726	26.7987	decidua	M. m. domesticus
ENSMUSG00000038530	Rgs4	20.0822	4.81694	2.41215	decidua	M. m. domesticus
ENSMUSG00000026675	Hsd17b7	9.56107	39.3942	6.44385	junctional	M. m. domesticus
ENSMUSG00000026674	Ddr2	37.3101	6.81344	2.12836	decidua	M. m. domesticus
ENSMUSG00000073494	Sh2d1b2	11.887	0.731791	0.236287	decidua	M. m. domesticus
ENSMUSG00000096334	Sh2d1b1	8.33097	0.44005	0.0960034	decidua	M. m. domesticus
ENSMUSG00000096603	Gm7694	4.6935	12.2803	41.9455	labyrinth	M. m. domesticus
ENSMUSG00000038473	Nos1ap	0.737983	2.14296	7.95783	labyrinth	M. m. domesticus
ENSMUSG00000070524	Fcrlb	7.53475	0.235796	0.121444	decidua	M. m. domesticus
ENSMUSG00000026656	Fcgr2b	7.37512	2.58496	0.794849	decidua	M. m. domesticus
ENSMUSG00000059089	Fcgr4	6.098	0.777353	0.401164	decidua	M. m. domesticus
ENSMUSG00000059498	Fcgr3	43.8218	6.9635	10.5928	decidua	M. m. domesticus
ENSMUSG00000038370	Pcp4l1	37.6022	7.10341	6.86275	decidua	M. m. domesticus
ENSMUSG00000005681	Apoa2	0.998154	1.90554	72.7179	labyrinth	M. m. domesticus
ENSMUSG00000058715	Fcer1g	123.82	43.5824	11.2344	decidua	M. m. domesticus
ENSMUSG00000006411	Pvrl4	13.9259	0.774523	0.612468	decidua	M. m. domesticus
ENSMUSG00000048865	Arhgap30	13.6367	3.57265	3.2215	decidua	M. m. domesticus
ENSMUSG00000038209	Itln1	4.37903	0.179134	0.14871	decidua	M. m. domesticus
ENSMUSG00000004709	Cd244	4.55088	0.2861	0.115234	decidua	M. m. domesticus
ENSMUSG00000004707	Ly9	2.04346	0.194903	0.205235	decidua	M. m. domesticus
ENSMUSG00000038179	Slamf7	2.38475	0.245208	0.0504747	decidua	M. m. domesticus
ENSMUSG00000015355	Cd48	18.1355	1.62146	0.753164	decidua	M. m. domesticus
ENSMUSG00000038147	Cd84	5.41832	0.760488	0.403971	decidua	M. m. domesticus
ENSMUSG00000026548	Slamf9	15.5897	0.781692	1.25689	decidua	M. m. domesticus
ENSMUSG00000049598	Vsig8	1.23827	0.541729	0	decidua	M. m. domesticus
ENSMUSG00000053318	Slamf8	5.87296	0.131999	0.14418	decidua	M. m. domesticus
ENSMUSG00000070504	Fcrl6	101.539	5.98243	1.4781	decidua	M. m. domesticus
ENSMUSG00000037942	Crp	14.2259	0.164679	0	decidua	M. m. domesticus
ENSMUSG00000005339	Fcer1a	1.26908	0.129296	0	decidua	M. m. domesticus
ENSMUSG00000037872	Darc	4.20744	0.119887	0.263826	decidua	M. m. domesticus
ENSMUSG00000005338	Cadm3	7.73851	0.0422048	0.00873539	decidua	M. m. domesticus
ENSMUSG00000037860	Aim2	5.58583	0.938618	0.262929	decidua	M. m. domesticus
ENSMUSG00000043263	Pyhin1	2.38441	0.332847	0.23527	decidua	M. m. domesticus
ENSMUSG00000073490	AI607873	16.0265	1.09082	0.253089	decidua	M. m. domesticus
ENSMUSG00000073489	Ifi204	22.7086	2.64174	1.08095	decidua	M. m. domesticus
ENSMUSG00000090222	Gm16340	4.35263	0.30502	0.291098	decidua	M. m. domesticus
ENSMUSG00000090272	Mndal	1.63625	0.127912	0.0629933	decidua	M. m. domesticus
ENSMUSG00000026536	Mnda	12.4641	0.676203	0.181194	decidua	M. m. domesticus
ENSMUSG00000039997	Ifi203	12.9335	0.790114	0.57254	decidua	M. m. domesticus
ENSMUSG00000026535	Ifi202b	46.8482	9.08761	3.35251	decidua	M. m. domesticus
ENSMUSG00000054203	Ifi205	10.4638	0.299864	0.0889533	decidua	M. m. domesticus
ENSMUSG00000053963	6330403A02Rik	1.33899	0.122691	0.386381	decidua	M. m. domesticus
ENSMUSG00000026497	Mixl1	0	4.65362	0.980818	junctional	M. m. domesticus
ENSMUSG00000026520	Pycr2	57.8418	11.5357	13.1172	decidua	M. m. domesticus
ENSMUSG00000038776	Ephx1	113.936	7.62271	13.6079	decidua	M. m. domesticus
ENSMUSG00000064970	U6	1.34848	0	0	decidua	M. m. domesticus
ENSMUSG00000026621	Mosc1	0.0552206	0.341439	3.23725	labyrinth	M. m. domesticus
ENSMUSG00000039349	C130074G19Rik	94.0603	9.78706	34.7417	decidua	M. m. domesticus
ENSMUSG00000026617	Bpnt1	193.899	20.219	31.1173	decidua	M. m. domesticus
ENSMUSG00000039246	Lyplal1	35.5475	6.15237	5.06379	decidua	M. m. domesticus
ENSMUSG00000039239	Tgfb2	1971.66	192.874	50.2754	decidua	M. m. domesticus
ENSMUSG00000089045	SNORA70	16.4458	0	0	decidua	M. m. domesticus
ENSMUSG00000010175	Prox1	2.10911	0.243562	0.371392	decidua	M. m. domesticus
ENSMUSG00000026630	Batf3	3.65311	16.0401	48.194	labyrinth	M. m. domesticus
ENSMUSG00000049353	Rd3	0.170164	0.707778	1.85929	labyrinth	M. m. domesticus
ENSMUSG00000016262	Sertad4	15.7888	2.85494	4.26747	decidua	M. m. domesticus
ENSMUSG00000016200	Syt14	0.0821937	0.621453	1.8929	labyrinth	M. m. domesticus
ENSMUSG00000026638	Irf6	33.0443	2.46866	10.8485	decidua	M. m. domesticus
ENSMUSG00000037318	Traf3ip3	1.20097	0.11039	0.189511	decidua	M. m. domesticus
ENSMUSG00000024907	Gal	0.334031	21.0859	5.92999	junctional	M. m. domesticus
ENSMUSG00000036908	Unc93b1	95.4475	8.96715	8.85021	decidua	M. m. domesticus
ENSMUSG00000024866	Acy3	10.5372	1.26324	3.92948	decidua	M. m. domesticus
ENSMUSG00000038155	Gstp2	14.9966	3.32058	2.47547	decidua	M. m. domesticus
ENSMUSG00000058216	BC021614	18.9631	0.694808	2.82939	decidua	M. m. domesticus
ENSMUSG00000042041	2010003K11Rik	0.144673	0.287224	2.94167	labyrinth	M. m. domesticus
ENSMUSG00000067889	Spnb3	5.76347	0.548329	0.567339	decidua	M. m. domesticus
ENSMUSG00000045903	Npas4	1.75014	0.130044	0.151346	decidua	M. m. domesticus
ENSMUSG00000061451	Tmem151a	4.40141	1.7892	0.278437	decidua	M. m. domesticus
ENSMUSG00000047658	Gal3st3	0	1.84177	6.84265	labyrinth	M. m. domesticus
ENSMUSG00000086938	4930481A15Rik	1.47746	0.186032	0.328889	decidua	M. m. domesticus
ENSMUSG00000024912	Fosl1	7.06782	29.0681	4.53306	junctional	M. m. domesticus
ENSMUSG00000024910	Ctsw	11.1532	0.215353	0.204907	decidua	M. m. domesticus
ENSMUSG00000056185	Snx32	13.571	2.23661	1.50291	decidua	M. m. domesticus
ENSMUSG00000024937	Ehbp1l1	34.7441	8.07322	5.89402	decidua	M. m. domesticus
ENSMUSG00000092341	Malat1	1807.36	735.138	149.104	decidua	M. m. domesticus
ENSMUSG00000024818	Slc25a45	33.8548	6.22232	6.7939	decidua	M. m. domesticus
ENSMUSG00000024791	Cdca5	1.99417	0.229148	0.723281	decidua	M. m. domesticus
ENSMUSG00000039699	Batf2	3.67019	0.110094	0.44952	decidua	M. m. domesticus
ENSMUSG00000024786	1700123I01Rik	0.14493	2.17662	12.1379	labyrinth	M. m. domesticus
ENSMUSG00000052188	Gm14964	8.76292	0.993765	2.05308	decidua	M. m. domesticus
ENSMUSG00000047810	Ccdc88b	5.17472	0.825795	0.436003	decidua	M. m. domesticus
ENSMUSG00000024957	Kcnk4	2.01339	0.155462	0.560365	decidua	M. m. domesticus
ENSMUSG00000047787	Flrt1	0.768256	1.22706	4.89645	labyrinth	M. m. domesticus
ENSMUSG00000024972	Lgals12	1.22098	0.0705234	0.117633	decidua	M. m. domesticus
ENSMUSG00000065782	SNORD30	21.549	5.13187	4.90412	decidua	M. m. domesticus
ENSMUSG00000071656	Lrrn4cl	38.8267	3.05147	1.53087	decidua	M. m. domesticus
ENSMUSG00000070167	SNORA57	8.78497	0.938034	1.39737	decidua	M. m. domesticus
ENSMUSG00000024653	Scgb1a1	330.054	19.1644	1.72543	decidua	M. m. domesticus
ENSMUSG00000024654	Asrgl1	24.8959	2.45543	2.68833	decidua	M. m. domesticus
ENSMUSG00000024658	Gm9750	0.174348	0.387141	1.25215	labyrinth	M. m. domesticus
ENSMUSG00000024663	Rab3il1	11.3619	0.861776	2.40836	decidua	M. m. domesticus
ENSMUSG00000090291	Lrrc10b	4.93498	0.327248	0.892061	decidua	M. m. domesticus
ENSMUSG00000043789	Vwce	20.648	0.950326	0.498224	decidua	M. m. domesticus
ENSMUSG00000024738	Pga5	0.726786	1.81451	55.9981	labyrinth	M. m. domesticus
ENSMUSG00000024670	Cd6	0.81321	2.10448	0.0497039	junctional	M. m. domesticus
ENSMUSG00000024737	Slc15a3	4.61116	0.602948	0.958039	decidua	M. m. domesticus
ENSMUSG00000034117	Gpr44	0.479747	25.6381	11.6862	junctional	M. m. domesticus
ENSMUSG00000024731	Ms4a10	1.64173	9.89728	2.68232	junctional	M. m. domesticus
ENSMUSG00000075010	AW112010	81.6236	8.75407	4.61093	decidua	M. m. domesticus
ENSMUSG00000024730	Ms4a8a	1.33304	0.177746	0.162396	decidua	M. m. domesticus
ENSMUSG00000024672	Ms4a7	8.61141	0.217395	0.447608	decidua	M. m. domesticus
ENSMUSG00000024675	Ms4a4c	15.4985	2.16877	0.785229	decidua	M. m. domesticus
ENSMUSG00000056290	Ms4a4b	1.34894	0.145774	0.154245	decidua	M. m. domesticus
ENSMUSG00000079419	Ms4a6c	98.4383	9.07239	6.75054	decidua	M. m. domesticus
ENSMUSG00000024677	Ms4a6b	15.5951	0.928802	1.16804	decidua	M. m. domesticus
ENSMUSG00000024678	Ms4a4d	43.9753	0.629139	0.26185	decidua	M. m. domesticus
ENSMUSG00000024679	Ms4a6d	31.4489	3.83101	1.98797	decidua	M. m. domesticus
ENSMUSG00000046805	Mpeg1	102.666	7.83412	4.86178	decidua	M. m. domesticus
ENSMUSG00000024691	Fam111a	13.2923	1.86285	1.77488	decidua	M. m. domesticus
ENSMUSG00000086213	A330040F15Rik	2.68325	0.0531955	0.252202	decidua	M. m. domesticus
ENSMUSG00000024696	Lpxn	7.69366	1.07475	1.09872	decidua	M. m. domesticus
ENSMUSG00000024697	Gna14	3.4333	21.4592	4.07117	junctional	M. m. domesticus
ENSMUSG00000039126	Prune2	24.7584	7.2588	1.53331	decidua	M. m. domesticus
ENSMUSG00000024713	Pcsk5	2.97824	0.115442	0.612529	decidua	M. m. domesticus
ENSMUSG00000036192	Rorb	1.46171	0.666413	0.0392121	decidua	M. m. domesticus
ENSMUSG00000053279	Aldh1a1	11.9534	0.750287	1.59592	decidua	M. m. domesticus
ENSMUSG00000058624	Gda	61.8412	8.01516	4.99097	decidua	M. m. domesticus
ENSMUSG00000033053	1700028P14Rik	0.420602	1.46882	7.44006	labyrinth	M. m. domesticus
ENSMUSG00000048572	E030010A14Rik	66.8244	6.72859	6.29876	decidua	M. m. domesticus
ENSMUSG00000041731	Pgm5	47.8352	0.146698	0.520172	decidua	M. m. domesticus
ENSMUSG00000024837	Dmrt1	0	2.4595	8.68153	labyrinth	M. m. domesticus
ENSMUSG00000024935	Slc1a1	3.67261	5.50696	23.0541	labyrinth	M. m. domesticus
ENSMUSG00000024789	Jak2	128.316	21.3592	21.2549	decidua	M. m. domesticus
ENSMUSG00000016496	Cd274	5.31516	19.1357	2.5448	junctional	M. m. domesticus
ENSMUSG00000024806	Mlana	9.62786	0.462286	2.74732	decidua	M. m. domesticus
ENSMUSG00000024810	Il33	3.59582	0.203521	0.15141	decidua	M. m. domesticus
ENSMUSG00000024774	Ankrd22	7.29934	1.01032	0.451804	decidua	M. m. domesticus
ENSMUSG00000035783	Acta2	1603.25	41.071	138.025	decidua	M. m. domesticus
ENSMUSG00000050370	Ch25h	45.758	1.11634	0.459335	decidua	M. m. domesticus
ENSMUSG00000045932	Ifit2	46.4597	13.9745	3.14694	decidua	M. m. domesticus
ENSMUSG00000074896	Ifit3	41.7903	4.59677	5.32038	decidua	M. m. domesticus
ENSMUSG00000079339	Gm14446	1.24151	0.157157	0.272669	decidua	M. m. domesticus
ENSMUSG00000062488	I830012O16Rik	6.75267	1.04246	1.45038	decidua	M. m. domesticus
ENSMUSG00000034459	Ifit1	16.6991	2.16423	2.47395	decidua	M. m. domesticus
ENSMUSG00000009378	Slc16a12	1.811	10.6951	41.9636	labyrinth	M. m. domesticus
ENSMUSG00000024795	Kif20b	1.30932	0.0850655	0.177814	decidua	M. m. domesticus
ENSMUSG00000094707	RP23-167K23.1	1.40676	0.112536	0	decidua	M. m. domesticus
ENSMUSG00000056999	Ide	49.1731	15.5161	5.50802	decidua	M. m. domesticus
ENSMUSG00000012443	Kif11	2.51858	0.241537	0.369397	decidua	M. m. domesticus
ENSMUSG00000053799	Exoc6	24.8423	4.04637	5.93533	decidua	M. m. domesticus
ENSMUSG00000062432	Cyp26c1	2.60582	0	0.200974	decidua	M. m. domesticus
ENSMUSG00000024987	Cyp26a1	83.1432	0.076066	1.66816	decidua	M. m. domesticus
ENSMUSG00000024989	Cep55	2.27545	0.383594	0.57232	decidua	M. m. domesticus
ENSMUSG00000044026	Tmem20	92.6315	0.562215	1.18301	decidua	M. m. domesticus
ENSMUSG00000024998	Plce1	14.4903	0.152144	0.339737	decidua	M. m. domesticus
ENSMUSG00000060613	Cyp2c70	0	0.283487	1.66485	labyrinth	M. m. domesticus
ENSMUSG00000061132	Blnk	29.1959	1.62589	4.54789	decidua	M. m. domesticus
ENSMUSG00000025017	Pik3ap1	25.5463	3.65256	5.52635	decidua	M. m. domesticus
ENSMUSG00000025020	Slit1	0.125271	181.366	49.8753	junctional	M. m. domesticus
ENSMUSG00000088220	7SK	0	2.45419	0.678712	junctional	M. m. domesticus
ENSMUSG00000025171	Ubtd1	29.5848	90.4673	257.116	labyrinth	M. m. domesticus
ENSMUSG00000018822	Sfrp5	6.03491	169.3	4.98656	junctional	M. m. domesticus
ENSMUSG00000042532	Golga7b	0.269299	2.45378	0.298392	junctional	M. m. domesticus
ENSMUSG00000042401	Crtac1	0.0462236	0.772823	2.06952	labyrinth	M. m. domesticus
ENSMUSG00000074828	Gm10768	0.133623	0.315529	1.98083	labyrinth	M. m. domesticus
ENSMUSG00000025196	Cpn1	7.62399	1.05572	1.17895	decidua	M. m. domesticus
ENSMUSG00000025197	Cyp2c44	1.88832	0.0321436	0.177945	decidua	M. m. domesticus
ENSMUSG00000025202	Scd3	0.202686	1.0147	3.26008	labyrinth	M. m. domesticus
ENSMUSG00000050195	Scd4	0.357445	0.628907	2.75867	labyrinth	M. m. domesticus
ENSMUSG00000025212	Sfxn3	127.088	26.4182	13.4957	decidua	M. m. domesticus
ENSMUSG00000044948	Wdr96	1.57285	0.116413	0.0828719	decidua	M. m. domesticus
ENSMUSG00000024981	Acsl5	125.033	23.8709	18.6079	decidua	M. m. domesticus
ENSMUSG00000035283	Adrb1	0.345827	15.9511	80.2165	labyrinth	M. m. domesticus
ENSMUSG00000025082	Vwa2	45.9583	0.763469	2.0176	decidua	M. m. domesticus
ENSMUSG00000040901	Kcnk18	0	0.864077	5.0579	labyrinth	M. m. domesticus
ENSMUSG00000087095	Emx2os	3.36209	0.202309	0.0750784	decidua	M. m. domesticus
ENSMUSG00000043969	Emx2	58.3707	5.52257	0.769035	decidua	M. m. domesticus
ENSMUSG00000053117	E330013P04Rik	32.0841	0.724063	0.183228	decidua	M. m. domesticus
ENSMUSG00000080366	AC171332.1	0	0.574607	1.98559	labyrinth	M. m. domesticus
ENSMUSG00000004568	Arhgef18	12.7571	23.2497	77.1619	labyrinth	M. m. domesticus
ENSMUSG00000065952	C330021F23Rik	0.13406	0.728015	2.4959	labyrinth	M. m. domesticus
ENSMUSG00000044433	Camsap3	16.1214	28.3647	123.006	labyrinth	M. m. domesticus
ENSMUSG00000065987	Cd209b	1.93514	0	0	decidua	M. m. domesticus
ENSMUSG00000051906	Cd209f	5.80793	0	0	decidua	M. m. domesticus
ENSMUSG00000079168	Cd209g	2.94331	0	0	decidua	M. m. domesticus
ENSMUSG00000046589	Lrrc8e	6.01746	1.53925	0.370487	decidua	M. m. domesticus
ENSMUSG00000031497	Tnfsf13b	12.6127	0.713211	0.545129	decidua	M. m. domesticus
ENSMUSG00000031443	F7	21.4691	1.41932	0.35519	decidua	M. m. domesticus
ENSMUSG00000038457	Fam70b	3.50643	0	0	decidua	M. m. domesticus
ENSMUSG00000031451	Gas6	238.678	7.71522	30.9123	decidua	M. m. domesticus
ENSMUSG00000050052	2610019F03Rik	3.34669	69.2356	244.861	labyrinth	M. m. domesticus
ENSMUSG00000090024	Gm16350	0.32911	10.7113	3.3662	junctional	M. m. domesticus
ENSMUSG00000055675	Kbtbd11	11.0254	1.99674	2.86991	decidua	M. m. domesticus
ENSMUSG00000031461	Myom2	2.05416	0.306313	0.103978	decidua	M. m. domesticus
ENSMUSG00000031465	Angpt2	8.46572	38.8296	4.36334	junctional	M. m. domesticus
ENSMUSG00000044748	Defb1	86.9246	0.367047	0.813751	decidua	M. m. domesticus
ENSMUSG00000006567	Atp7b	17.0475	0.213289	3.59752	decidua	M. m. domesticus
ENSMUSG00000037725	Ckap2	2.93239	0.468272	0.375018	decidua	M. m. domesticus
ENSMUSG00000037492	Zmat4	0.198762	2.7411	0.732462	junctional	M. m. domesticus
ENSMUSG00000031551	Ido1	5.82819	0.906054	0.394942	decidua	M. m. domesticus
ENSMUSG00000088252	Snord13	3.6441	0	0	decidua	M. m. domesticus
ENSMUSG00000062991	Nrg1	12.9824	1.70672	0.283938	decidua	M. m. domesticus
ENSMUSG00000049184	Purg	4.79823	11.8279	43.3405	labyrinth	M. m. domesticus
ENSMUSG00000031530	Dusp4	7.63212	80.4955	17.9819	junctional	M. m. domesticus
ENSMUSG00000039431	Mtmr7	1.75234	17.9192	6.57901	junctional	M. m. domesticus
ENSMUSG00000031595	Pdgfrl	4.89278	1.03569	0.595366	decidua	M. m. domesticus
ENSMUSG00000031645	F11	0	2.88322	0.505209	junctional	M. m. domesticus
ENSMUSG00000070044	Fam149a	11.044	3.37846	0.671804	decidua	M. m. domesticus
ENSMUSG00000084954	Gm16351	2.83077	0	0	decidua	M. m. domesticus
ENSMUSG00000031636	Pdlim3	118.456	4.32554	1.24212	decidua	M. m. domesticus
ENSMUSG00000031561	Odz3	1.18663	0.0913954	0.264253	decidua	M. m. domesticus
ENSMUSG00000031519	Asb5	4.31445	0.40575	0.248075	decidua	M. m. domesticus
ENSMUSG00000031517	Gpm6a	13.7913	0.0561138	0.132605	decidua	M. m. domesticus
ENSMUSG00000049946	BC030500	2.74502	0	0	decidua	M. m. domesticus
ENSMUSG00000070023	Gm10283	2.02566	0	0	decidua	M. m. domesticus
ENSMUSG00000057228	Aadat	1.81298	0.148799	0.0306818	decidua	M. m. domesticus
ENSMUSG00000037921	Ddx60	4.00577	0.603232	0.703368	decidua	M. m. domesticus
ENSMUSG00000053626	Tll1	3.54498	0.219951	0.209832	decidua	M. m. domesticus
ENSMUSG00000079042	Trim61	2.43419	0.127648	0.810704	decidua	M. m. domesticus
ENSMUSG00000074303	Gm10664	0.121277	16.0647	62.4363	labyrinth	M. m. domesticus
ENSMUSG00000074300	BC030870	7.49963	0	0	decidua	M. m. domesticus
ENSMUSG00000036469	2023-03-01	2.19717	0.403844	0.144704	decidua	M. m. domesticus
ENSMUSG00000015568	Lpl	326.611	8.91489	9.16226	decidua	M. m. domesticus
ENSMUSG00000036330	Slc18a1	66.2285	1.68115	2.78096	decidua	M. m. domesticus
ENSMUSG00000089995	Gm15716	5.45537	0	0	decidua	M. m. domesticus
ENSMUSG00000003573	Homer3	15.1008	2.7846	2.66455	decidua	M. m. domesticus
ENSMUSG00000031849	Comp	3.52948	0.549696	0.816144	decidua	M. m. domesticus
ENSMUSG00000035964	Tmem59l	0	5.99767	37.8237	labyrinth	M. m. domesticus
ENSMUSG00000007888	Crlf1	0.675488	3.99605	24.3779	labyrinth	M. m. domesticus
ENSMUSG00000019139	Isyna1	804.219	69.1964	117.453	decidua	M. m. domesticus
ENSMUSG00000049988	Lrrc25	10.5146	0.987467	1.26229	decidua	M. m. domesticus
ENSMUSG00000038508	Gdf15	8.22312	1.0966	0.330206	decidua	M. m. domesticus
ENSMUSG00000095026	AC162446.1	6.71623	2.45436	0.162495	decidua	M. m. domesticus
ENSMUSG00000000791	Il12rb1	1.32863	0.418235	0.154337	decidua	M. m. domesticus
ENSMUSG00000000792	Slc5a5	0.261952	12.1384	42.5696	labyrinth	M. m. domesticus
ENSMUSG00000034911	Ushbp1	16.7349	2.03387	5.21025	decidua	M. m. domesticus
ENSMUSG00000046295	Ankle1	1.23275	0.0757643	0.302044	decidua	M. m. domesticus
ENSMUSG00000043664	Tmem221	2.2674	0.204747	0.0465294	decidua	M. m. domesticus
ENSMUSG00000003484	Cyp4f18	1.06998	11.7652	4.41385	junctional	M. m. domesticus
ENSMUSG00000062007	Hsh2d	13.5077	1.72445	2.77394	decidua	M. m. domesticus
ENSMUSG00000048148	Nwd1	0.0558692	0.604845	2.97971	labyrinth	M. m. domesticus
ENSMUSG00000031622	Sin3b	48.9623	270.626	691.311	labyrinth	M. m. domesticus
ENSMUSG00000034472	Rasd2	24.2162	0.567683	1.81929	decidua	M. m. domesticus
ENSMUSG00000086451	4933431K23Rik	1.35051	0.271636	0.0665667	decidua	M. m. domesticus
ENSMUSG00000031616	Ednra	46.5431	12.9206	2.94639	decidua	M. m. domesticus
ENSMUSG00000051839	Gypa	0.318571	9.89838	30.8766	labyrinth	M. m. domesticus
ENSMUSG00000031712	Il15	4.69316	0.452148	1.26567	decidua	M. m. domesticus
ENSMUSG00000005465	Il27ra	2.20655	0.25826	0.528567	decidua	M. m. domesticus
ENSMUSG00000065541	Mir24-2	51.8255	12.4577	13.1635	decidua	M. m. domesticus
ENSMUSG00000086067	Gm16183	0.321457	2.13644	0.34482	junctional	M. m. domesticus
ENSMUSG00000001911	Nfix	46.8616	2.66514	3.48977	decidua	M. m. domesticus
ENSMUSG00000034041	Lyl1	13.7593	0.917133	2.00095	decidua	M. m. domesticus
ENSMUSG00000074203	G430095P16Rik	1.20533	0.16916	0.0838429	decidua	M. m. domesticus
ENSMUSG00000005142	Man2b1	131.996	39.359	26.2158	decidua	M. m. domesticus
ENSMUSG00000036872	Abcc12	0.0359171	1.46676	6.1821	labyrinth	M. m. domesticus
ENSMUSG00000031654	Cbln1	0.115649	1.3341	0.274015	junctional	M. m. domesticus
ENSMUSG00000069971	4933402J07Rik	2.10251	0.285671	0.0597907	decidua	M. m. domesticus
ENSMUSG00000031662	Snx20	6.58952	0.918722	1.62134	decidua	M. m. domesticus
ENSMUSG00000031666	Rbl2	18.9583	4.39677	4.67391	decidua	M. m. domesticus
ENSMUSG00000031734	Irx3	3.1146	37.4116	98.1363	labyrinth	M. m. domesticus
ENSMUSG00000031740	Mmp2	214.81	5.5291	17.1651	decidua	M. m. domesticus
ENSMUSG00000033192	Lpcat2	8.51764	0.640584	0.785993	decidua	M. m. domesticus
ENSMUSG00000071047	Ces1a	0.0299208	2.60822	1.2435	junctional	M. m. domesticus
ENSMUSG00000031760	Mt3	18.1758	2.237	0.243549	decidua	M. m. domesticus
ENSMUSG00000074151	Nlrc5	11.1708	2.50979	0.308527	decidua	M. m. domesticus
ENSMUSG00000034361	Cpne2	25.5145	4.33664	3.02908	decidua	M. m. domesticus
ENSMUSG00000031775	Pllp	10.5409	0.518097	1.96408	decidua	M. m. domesticus
ENSMUSG00000061577	Gpr114	5.02523	0.228434	0.193292	decidua	M. m. domesticus
ENSMUSG00000031785	Gpr56	129.187	149.608	575.385	labyrinth	M. m. domesticus
ENSMUSG00000031788	Kifc3	8.1853	23.5407	87.5778	labyrinth	M. m. domesticus
ENSMUSG00000036598	Ccdc113	1.10303	0.234828	0.251593	decidua	M. m. domesticus
ENSMUSG00000031673	Cdh11	36.7837	2.72773	8.57578	decidua	M. m. domesticus
ENSMUSG00000096188	Cmtm4	29.7512	50.9769	181.957	labyrinth	M. m. domesticus
ENSMUSG00000031881	Cdh16	3.71287	0.0217719	0	decidua	M. m. domesticus
ENSMUSG00000050097	Ces2b	62.2253	0.250513	0.849223	decidua	M. m. domesticus
ENSMUSG00000061825	Ces2c	2.31809	0.123821	0.765057	decidua	M. m. domesticus
ENSMUSG00000031877	Ces2g	14.1568	0.172757	0.491002	decidua	M. m. domesticus
ENSMUSG00000033249	Hsf4	7.03846	2.01915	0.725153	decidua	M. m. domesticus
ENSMUSG00000014776	Nol3	4.24657	0.490505	0.210757	decidua	M. m. domesticus
ENSMUSG00000014846	Tppp3	26.9774	2.70596	3.89422	decidua	M. m. domesticus
ENSMUSG00000031891	Hsd11b2	244.664	1.43465	7.29228	decidua	M. m. domesticus
ENSMUSG00000005705	Agrp	0.610025	5.21867	13.9866	labyrinth	M. m. domesticus
ENSMUSG00000013155	E130303B06Rik	4.70502	1.19972	1.02189	decidua	M. m. domesticus
ENSMUSG00000031897	Psmb10	49.7264	7.85839	11.2447	decidua	M. m. domesticus
ENSMUSG00000053687	Dpep2	6.04919	0.743593	0.196246	decidua	M. m. domesticus
ENSMUSG00000086390	1810019D21Rik	25.6869	3.89774	8.75476	decidua	M. m. domesticus
ENSMUSG00000031904	Slc7a6	17.6547	36.2115	112.274	labyrinth	M. m. domesticus
ENSMUSG00000054069	6030452D12Rik	1.00607	37.8816	10.1786	junctional	M. m. domesticus
ENSMUSG00000031910	Has3	4.86495	0.141726	0.140565	decidua	M. m. domesticus
ENSMUSG00000031919	Tmed6	46.2499	0	0.145962	decidua	M. m. domesticus
ENSMUSG00000031722	Hp	31.7206	2.24531	3.39402	decidua	M. m. domesticus
ENSMUSG00000031732	Phlpp2	4.0469	17.9293	54.3718	labyrinth	M. m. domesticus
ENSMUSG00000035930	Chst4	1.90925	0	0	decidua	M. m. domesticus
ENSMUSG00000003657	Calb2	2.14176	0	0	decidua	M. m. domesticus
ENSMUSG00000031750	Il34	3.74472	8.4728	27.5643	labyrinth	M. m. domesticus
ENSMUSG00000085068	Gm15895	1.99107	0.420216	0.535856	decidua	M. m. domesticus
ENSMUSG00000012519	Mlkl	15.2897	1.37473	1.30792	decidua	M. m. domesticus
ENSMUSG00000033579	Fa2h	0.0984041	42.1825	14.7476	junctional	M. m. domesticus
ENSMUSG00000031958	Ldhd	19.3054	0.652155	0.406336	decidua	M. m. domesticus
ENSMUSG00000046844	Vat1l	1.8043	0.0993034	0.0142745	decidua	M. m. domesticus
ENSMUSG00000034416	Pkd1l2	8.09543	0.153101	0.0954532	decidua	M. m. domesticus
ENSMUSG00000031845	Bcmo1	2.55317	0.10589	0.0429521	decidua	M. m. domesticus
ENSMUSG00000031844	Hsd17b2	11.7089	260.579	964.887	labyrinth	M. m. domesticus
ENSMUSG00000031841	Cdh13	59.894	23.2061	0.947796	decidua	M. m. domesticus
ENSMUSG00000031831	Lrrc50	0	0.473059	1.93655	labyrinth	M. m. domesticus
ENSMUSG00000034112	Atp2c2	92.5479	11.181	9.10818	decidua	M. m. domesticus
ENSMUSG00000031825	Crispld2	345.366	2.96562	3.46532	decidua	M. m. domesticus
ENSMUSG00000042812	Foxf1a	6.29626	9.70104	43.604	labyrinth	M. m. domesticus
ENSMUSG00000025318	Jph3	0.0335765	1.19766	0.344042	junctional	M. m. domesticus
ENSMUSG00000092418	Gm20406	0	1.51728	0.12911	junctional	M. m. domesticus
ENSMUSG00000040010	Slc7a5	31.7676	161.758	689.318	labyrinth	M. m. domesticus
ENSMUSG00000025317	Car5a	0	1.86583	4.49066	labyrinth	M. m. domesticus
ENSMUSG00000039079	Trhr2	0	0.927366	4.2176	labyrinth	M. m. domesticus
ENSMUSG00000006519	Cyba	354.929	40.3851	32.3595	decidua	M. m. domesticus
ENSMUSG00000019278	Dpep1	73.1682	27.6066	1.67724	decidua	M. m. domesticus
ENSMUSG00000062380	Tubb3	0.319161	60.321	259.667	labyrinth	M. m. domesticus
ENSMUSG00000031972	Acta1	58.7078	2.65422	4.09878	decidua	M. m. domesticus
ENSMUSG00000031980	Agt	2.60999	0.257014	7.54525	labyrinth	M. m. domesticus
ENSMUSG00000033998	Kcnk1	184.854	56.3867	30.8925	decidua	M. m. domesticus
ENSMUSG00000096039	D830030K20Rik	0.359411	2.62811	0.847062	junctional	M. m. domesticus
ENSMUSG00000094880	Gm10410	0	1.30608	0.538569	junctional	M. m. domesticus
ENSMUSG00000096218	Gm2916	1.13345	27.69	12.0316	junctional	M. m. domesticus
ENSMUSG00000096901	Gm3029	0.0601918	2.24856	0.817672	junctional	M. m. domesticus
ENSMUSG00000079386	Gm3173	0.296546	2.63019	0.924735	junctional	M. m. domesticus
ENSMUSG00000094258	Gm8159	0	1.29493	0.429037	junctional	M. m. domesticus
ENSMUSG00000093827	Gm11109	0	12.7158	4.01007	junctional	M. m. domesticus
ENSMUSG00000096828	Gm3618	0	2.0934	0.57669	junctional	M. m. domesticus
ENSMUSG00000094590	Gm10251	0.51705	6.33815	1.3204	junctional	M. m. domesticus
ENSMUSG00000071591	Gm10339	0.101618	2.10376	0.703247	junctional	M. m. domesticus
ENSMUSG00000021751	Acox2	0	0.328206	1.97898	labyrinth	M. m. domesticus
ENSMUSG00000021750	Fam107a	1.10644	1.5891	6.91059	labyrinth	M. m. domesticus
ENSMUSG00000021749	Oit1	97.1911	0.622927	0.0483219	decidua	M. m. domesticus
ENSMUSG00000021779	Thrb	3.54791	0.510471	0.749596	decidua	M. m. domesticus
ENSMUSG00000021806	Nid2	7.22236	40.1858	188.02	labyrinth	M. m. domesticus
ENSMUSG00000021822	Plau	686.806	113.581	22.8383	decidua	M. m. domesticus
ENSMUSG00000021768	Dusp13	0.313685	0.835994	3.19132	labyrinth	M. m. domesticus
ENSMUSG00000039081	Zfp503	28.5856	2.95607	2.46391	decidua	M. m. domesticus
ENSMUSG00000063458	1700112E06Rik	1.50535	0.308085	0.177451	decidua	M. m. domesticus
ENSMUSG00000063142	Kcnma1	3.73602	0.0433399	0.0249882	decidua	M. m. domesticus
ENSMUSG00000071567	A830039N20Rik	1.84154	0	0	decidua	M. m. domesticus
ENSMUSG00000021782	Dlg5	16.2964	60.3619	159.236	labyrinth	M. m. domesticus
ENSMUSG00000095304	Plac9	12.0602	1.37232	2.29585	decidua	M. m. domesticus
ENSMUSG00000094800	AC175032.1	11.6264	1.5135	2.83167	decidua	M. m. domesticus
ENSMUSG00000072674	Gm10393	22.3868	2.31357	4.75158	decidua	M. m. domesticus
ENSMUSG00000040726	Hesx1	2.24794	0.378045	0.11574	decidua	M. m. domesticus
ENSMUSG00000021994	Wnt5a	23.3826	2.38611	2.55757	decidua	M. m. domesticus
ENSMUSG00000021991	Cacna2d3	0.641848	6.47888	1.36962	junctional	M. m. domesticus
ENSMUSG00000006529	Itih1	17.5259	0.430664	0.371845	decidua	M. m. domesticus
ENSMUSG00000077212	Snord69	8.91862	1.80002	2.58513	decidua	M. m. domesticus
ENSMUSG00000042286	Stab1	32.985	9.12489	5.15157	decidua	M. m. domesticus
ENSMUSG00000091898	Tnnc1	1.66319	23.5495	79.9124	labyrinth	M. m. domesticus
ENSMUSG00000021903	Galntl2	60.0348	3.28102	1.32612	decidua	M. m. domesticus
ENSMUSG00000041707	1810011H11Rik	5.54017	0.538598	1.58615	decidua	M. m. domesticus
ENSMUSG00000051506	Wdfy4	1.75571	0.256253	0.242768	decidua	M. m. domesticus
ENSMUSG00000021943	Gdf10	12.436	0.314486	0.255062	decidua	M. m. domesticus
ENSMUSG00000021950	Anxa8	46.7626	16.9032	3.7236	decidua	M. m. domesticus
ENSMUSG00000048337	Ppyr1	0.0364199	0.646359	2.36597	labyrinth	M. m. domesticus
ENSMUSG00000041479	Syt15	3.74336	0.166251	0.34193	decidua	M. m. domesticus
ENSMUSG00000023064	Sncg	9.21059	1.62945	0.804715	decidua	M. m. domesticus
ENSMUSG00000021803	Cdhr1	1.22375	8.61116	0.979214	junctional	M. m. domesticus
ENSMUSG00000037833	Sh2d4b	3.08317	0.675789	0.164615	decidua	M. m. domesticus
ENSMUSG00000021795	Sftpd	206.535	3.29806	3.84917	decidua	M. m. domesticus
ENSMUSG00000072601	Ear1	1.05833	4.80915	0	junctional	M. m. domesticus
ENSMUSG00000089901	Gm8113	2.07674	0.102209	0	decidua	M. m. domesticus
ENSMUSG00000071489	Ptgdr	4.66735	0.0402058	0.0205568	decidua	M. m. domesticus
ENSMUSG00000037759	Ptger2	4.34573	0.411698	1.10382	decidua	M. m. domesticus
ENSMUSG00000082662	Gm15516	2.02488	0.665635	0.313216	decidua	M. m. domesticus
ENSMUSG00000085380	E130120K24Rik	0	1.24846	3.60341	labyrinth	M. m. domesticus
ENSMUSG00000085123	Gm15219	0	3.51945	13.8201	labyrinth	M. m. domesticus
ENSMUSG00000021850	1700011H14Rik	3.35908	0	0	decidua	M. m. domesticus
ENSMUSG00000092837	AC027184.1	9.06143	0.870401	1.84406	decidua	M. m. domesticus
ENSMUSG00000021871	Pnp	237.311	19.4993	24.4235	decidua	M. m. domesticus
ENSMUSG00000068417	Pnp2	45.2857	4.76092	5.55411	decidua	M. m. domesticus
ENSMUSG00000021876	Rnase4	992.014	74.401	16.7549	decidua	M. m. domesticus
ENSMUSG00000072115	Ang	30.1864	4.96785	2.14707	decidua	M. m. domesticus
ENSMUSG00000021880	Rnase6	3.14697	0.89159	0.66979	decidua	M. m. domesticus
ENSMUSG00000035896	Rnase1	12.0897	0.210248	0	decidua	M. m. domesticus
ENSMUSG00000047894	Ang2	28.4839	0.144132	0	decidua	M. m. domesticus
ENSMUSG00000047222	Ear11	66.6143	3.57079	0.739118	decidua	M. m. domesticus
ENSMUSG00000060615	Ang4	0.185422	39.2167	12.3938	junctional	M. m. domesticus
ENSMUSG00000062148	Ear6	0	13.2529	47.9938	labyrinth	M. m. domesticus
ENSMUSG00000076867	Trdv4	3.39967	0.189384	0	decidua	M. m. domesticus
ENSMUSG00000000957	Mmp14	1247.32	236.52	111.772	decidua	M. m. domesticus
ENSMUSG00000022176	Rem2	5.86544	0.254369	0.182799	decidua	M. m. domesticus
ENSMUSG00000022177	Haus4	104.533	8.52393	9.95853	decidua	M. m. domesticus
ENSMUSG00000040770	Il25	0	0.36222	1.91788	labyrinth	M. m. domesticus
ENSMUSG00000040759	Cmtm5	0	2.06433	9.99223	labyrinth	M. m. domesticus
ENSMUSG00000065432	Mir208a	0	0	2.63235	labyrinth	M. m. domesticus
ENSMUSG00000002324	Rec8	0.478416	3.80728	10.4398	labyrinth	M. m. domesticus
ENSMUSG00000022218	Tgm1	3.06471	60.3782	159.069	labyrinth	M. m. domesticus
ENSMUSG00000022219	Cideb	0.69961	0.74359	2.89555	labyrinth	M. m. domesticus
ENSMUSG00000022221	Ripk3	25.8975	2.84849	2.5315	decidua	M. m. domesticus
ENSMUSG00000022225	Cma1	15.1717	2.88502	0.603452	decidua	M. m. domesticus
ENSMUSG00000061068	Mcpt4	17.1562	0	0	decidua	M. m. domesticus
ENSMUSG00000022157	Mcpt8	15.2274	2.01801	0.810043	decidua	M. m. domesticus
ENSMUSG00000040314	Ctsg	71.7196	5.28329	1.84443	decidua	M. m. domesticus
ENSMUSG00000022156	Gzme	1227.4	84.0096	41.4199	decidua	M. m. domesticus
ENSMUSG00000059256	Gzmd	2178.74	172.385	36.6002	decidua	M. m. domesticus
ENSMUSG00000040284	Gzmg	2294.82	166.441	43.2023	decidua	M. m. domesticus
ENSMUSG00000015441	Gzmf	1158.99	77.3989	16.6793	decidua	M. m. domesticus
ENSMUSG00000079186	Gzmc	347.894	39.0388	8.84997	decidua	M. m. domesticus
ENSMUSG00000015437	Gzmb	90.1412	11.2802	1.99176	decidua	M. m. domesticus
ENSMUSG00000022229	Atp12a	1.13004	0.0878156	0.0578619	decidua	M. m. domesticus
ENSMUSG00000089170	Y_RNA	1.22864	0	0.510408	decidua	M. m. domesticus
ENSMUSG00000048582	Gja3	0	4.17286	15.8725	labyrinth	M. m. domesticus
ENSMUSG00000046352	Gjb2	355.559	665.025	3199.26	labyrinth	M. m. domesticus
ENSMUSG00000044703	Phf11	2.21174	0.370409	0.374424	decidua	M. m. domesticus
ENSMUSG00000091649	Gm4902	12.5017	1.2792	3.22668	decidua	M. m. domesticus
ENSMUSG00000068245	D14Ertd668e	9.62501	1.4252	1.7082	decidua	M. m. domesticus
ENSMUSG00000021986	Fam123a	6.93666	0.307937	0.175454	decidua	M. m. domesticus
ENSMUSG00000060548	Tnfrsf19	7.06262	0.536343	2.82905	decidua	M. m. domesticus
ENSMUSG00000043157	Arl11	6.6871	1.15663	0.798928	decidua	M. m. domesticus
ENSMUSG00000021933	Gucy1b2	0.249779	55.3623	15.6015	junctional	M. m. domesticus
ENSMUSG00000021939	Ctsb	9700.41	1279.8	589.162	decidua	M. m. domesticus
ENSMUSG00000021944	Gata4	0.0570461	1.81934	13.5841	labyrinth	M. m. domesticus
ENSMUSG00000014453	Blk	2.34615	0.0881821	0.0578657	decidua	M. m. domesticus
ENSMUSG00000054733	Msra	31.2788	4.66023	8.45586	decidua	M. m. domesticus
ENSMUSG00000092893	AC124489.1	3.0753	0.533958	0.509926	decidua	M. m. domesticus
ENSMUSG00000022032	Scara5	35.3486	3.62749	8.87442	decidua	M. m. domesticus
ENSMUSG00000022033	Pbk	3.85346	0.335096	0.868035	decidua	M. m. domesticus
ENSMUSG00000034463	Scara3	11.9937	0.49165	0.349667	decidua	M. m. domesticus
ENSMUSG00000034450	Gulo	1.06393	12.442	66.1822	labyrinth	M. m. domesticus
ENSMUSG00000022041	Chrna2	0.393994	3.52882	0.706112	junctional	M. m. domesticus
ENSMUSG00000059456	Ptk2b	18.1508	4.84144	4.20348	decidua	M. m. domesticus
ENSMUSG00000014725	Adam28	4.07516	0.0360482	0	decidua	M. m. domesticus
ENSMUSG00000047977	Synb	0.0299502	30.6935	119.512	labyrinth	M. m. domesticus
ENSMUSG00000044551	9930012K11Rik	1.70321	11.4175	34.0483	labyrinth	M. m. domesticus
ENSMUSG00000022094	Slc39a14	6.47156	34.2011	105.549	labyrinth	M. m. domesticus
ENSMUSG00000003469	Phyhip	4.85261	0.381505	0.50919	decidua	M. m. domesticus
ENSMUSG00000033470	Cysltr2	2.27449	17.9325	1.23705	junctional	M. m. domesticus
ENSMUSG00000034959	5031414D18Rik	9.21105	1.61024	2.57704	decidua	M. m. domesticus
ENSMUSG00000022014	Epsti1	12.8415	0.950225	1.41351	decidua	M. m. domesticus
ENSMUSG00000034731	Dgkh	17.2811	2.09054	1.57745	decidua	M. m. domesticus
ENSMUSG00000022025	Lect1	0.450908	12.6427	1.1894	junctional	M. m. domesticus
ENSMUSG00000035566	Pcdh17	5.50315	0.71316	0.13208	decidua	M. m. domesticus
ENSMUSG00000022021	Diap3	4.84587	0.982537	0.97386	decidua	M. m. domesticus
ENSMUSG00000055639	Dach1	1.83074	0.220608	0.26574	decidua	M. m. domesticus
ENSMUSG00000033083	Tbc1d4	3.81379	8.75478	25.6858	labyrinth	M. m. domesticus
ENSMUSG00000022123	Scel	0.649009	12.9503	43.9901	labyrinth	M. m. domesticus
ENSMUSG00000022122	Ednrb	213.722	54.9772	14.3309	decidua	M. m. domesticus
ENSMUSG00000061517	Sox21	0	0.708814	2.58307	labyrinth	M. m. domesticus
ENSMUSG00000032849	Abcc4	116.942	3.16881	2.96257	decidua	M. m. domesticus
ENSMUSG00000022132	Cldn10	171.191	3.59614	0.238279	decidua	M. m. domesticus
ENSMUSG00000042156	Dzip1	6.50079	1.02788	1.3669	decidua	M. m. domesticus
ENSMUSG00000030662	Ipo5	74.1472	18.1427	11.7983	decidua	M. m. domesticus
ENSMUSG00000025557	Slc15a1	16.7127	0.689069	2.32185	decidua	M. m. domesticus
ENSMUSG00000050350	Gpr18	2.10491	0.250568	0.408367	decidua	M. m. domesticus
ENSMUSG00000051212	Gpr183	3.53053	0.517472	0.453336	decidua	M. m. domesticus
ENSMUSG00000041594	Tmtc4	12.0148	1.37762	2.71452	decidua	M. m. domesticus
ENSMUSG00000032925	Itgbl1	37.4294	5.4322	0.159623	decidua	M. m. domesticus
ENSMUSG00000019768	Esr1	40.6137	3.83542	0.227636	decidua	M. m. domesticus
ENSMUSG00000046916	Myct1	9.6709	0.756899	1.84854	decidua	M. m. domesticus
ENSMUSG00000079685	Ulbp1	4.33817	1.20157	0.293872	decidua	M. m. domesticus
ENSMUSG00000096616	AC091522.1	2.8008	0	7.07486	labyrinth	M. m. domesticus
ENSMUSG00000019817	Plagl1	4.32875	54.9373	225.743	labyrinth	M. m. domesticus
ENSMUSG00000019853	Hebp2	12.9951	2.21728	4.10096	decidua	M. m. domesticus
ENSMUSG00000019990	Pde7b	5.69123	0.364733	0.31212	decidua	M. m. domesticus
ENSMUSG00000019982	Myb	11.6801	0.446526	0.272538	decidua	M. m. domesticus
ENSMUSG00000045680	Tcf21	13.1522	1.2487	3.33962	decidua	M. m. domesticus
ENSMUSG00000010461	Eya4	0.357603	2.54662	0.811162	junctional	M. m. domesticus
ENSMUSG00000080486	Snord100	10.3004	1.81945	1.85302	decidua	M. m. domesticus
ENSMUSG00000037455	1110021L09Rik	7.67123	1.7377	1.42219	decidua	M. m. domesticus
ENSMUSG00000037440	Vnn1	1.76849	100.973	410.007	labyrinth	M. m. domesticus
ENSMUSG00000019997	Ctgf	163.868	741.752	53.5326	junctional	M. m. domesticus
ENSMUSG00000037370	Enpp1	2.73402	0.608999	0.314895	decidua	M. m. domesticus
ENSMUSG00000019989	Enpp3	257.525	4.92681	1.82282	decidua	M. m. domesticus
ENSMUSG00000049420	Tmem200a	2.42038	0.0597337	0.199589	decidua	M. m. domesticus
ENSMUSG00000019899	Lama2	7.10896	0.351974	0.894106	decidua	M. m. domesticus
ENSMUSG00000019880	Rspo3	15.1369	0.601512	2.18635	decidua	M. m. domesticus
ENSMUSG00000049872	Fam26e	7.45706	0.932781	0.524339	decidua	M. m. domesticus
ENSMUSG00000046031	Fam26f	1.59291	0.116907	0.0505682	decidua	M. m. domesticus
ENSMUSG00000019846	Lama4	25.1398	4.16315	3.84547	decidua	M. m. domesticus
ENSMUSG00000086915	Gm16365	1.70593	0.306822	0.360064	decidua	M. m. domesticus
ENSMUSG00000019841	Rev3l	7.11064	1.5859	1.68278	decidua	M. m. domesticus
ENSMUSG00000063428	Ddo	3.18035	0	0.0563974	decidua	M. m. domesticus
ENSMUSG00000045555	9030224M15Rik	1.59732	4.66242	17.7843	labyrinth	M. m. domesticus
ENSMUSG00000019831	Wasf1	3.03207	10.755	34.8427	labyrinth	M. m. domesticus
ENSMUSG00000047139	Cd24a	2813.3	61.0295	103.701	decidua	M. m. domesticus
ENSMUSG00000075184	F930017D23Rik	0.112079	0.598385	2.17234	labyrinth	M. m. domesticus
ENSMUSG00000019848	Popdc3	3.39799	6.67564	23.4558	labyrinth	M. m. domesticus
ENSMUSG00000071317	Bves	9.03692	0.156177	0.594723	decidua	M. m. domesticus
ENSMUSG00000089672	Gp49a	2.1733	0.794729	0.274886	decidua	M. m. domesticus
ENSMUSG00000019909	Fam162b	0	2.56253	8.3011	labyrinth	M. m. domesticus
ENSMUSG00000019872	Smpdl3a	116.326	15.3622	10.8942	decidua	M. m. domesticus
ENSMUSG00000087994	SNORD113	0	0	3.00806	labyrinth	M. m. domesticus
ENSMUSG00000009646	Pla2g12b	0.237946	3.61927	12.3421	labyrinth	M. m. domesticus
ENSMUSG00000058297	Spock2	9.48166	2.5684	1.98186	decidua	M. m. domesticus
ENSMUSG00000012819	Cdh23	2.35098	3.57499	14.1496	labyrinth	M. m. domesticus
ENSMUSG00000020099	Unc5b	9.19619	62.9512	160.661	labyrinth	M. m. domesticus
ENSMUSG00000020098	Pcbd1	45.0902	3.68966	17.4824	decidua	M. m. domesticus
ENSMUSG00000037202	Prf1	185.947	14.4966	4.16681	decidua	M. m. domesticus
ENSMUSG00000043126	D830039M14Rik	1.55722	0.589562	0	decidua	M. m. domesticus
ENSMUSG00000058806	Col13a1	0.112157	2.22909	8.61928	labyrinth	M. m. domesticus
ENSMUSG00000020080	Hkdc1	0.0420036	0.201653	5.87447	labyrinth	M. m. domesticus
ENSMUSG00000020077	Srgn	2466.98	675.26	103.345	decidua	M. m. domesticus
ENSMUSG00000020072	Pbld1	11.8617	0.0777068	0.660427	decidua	M. m. domesticus
ENSMUSG00000020067	Mypn	0.0127879	0.491675	1.73015	labyrinth	M. m. domesticus
ENSMUSG00000037868	Egr2	1.7144	0.511366	0.183666	decidua	M. m. domesticus
ENSMUSG00000037855	Zfp365	1.80305	0.200581	0.335808	decidua	M. m. domesticus
ENSMUSG00000019945	1700040L02Rik	3.47298	0.156806	1.17462	decidua	M. m. domesticus
ENSMUSG00000037762	Slc16a9	4.36329	33.6542	139.264	labyrinth	M. m. domesticus
ENSMUSG00000043259	Fam13c	4.23883	1.0802	0.603913	decidua	M. m. domesticus
ENSMUSG00000037747	Phyhipl	0.491018	3.42654	10.7862	labyrinth	M. m. domesticus
ENSMUSG00000046807	AI646023	2.1625	0.338455	0.229827	decidua	M. m. domesticus
ENSMUSG00000006345	Ggt1	5.28273	75.5363	19.1841	junctional	M. m. domesticus
ENSMUSG00000006344	Ggt5	69.9268	1.13912	1.06914	decidua	M. m. domesticus
ENSMUSG00000089124	U6	3.4466	0	0	decidua	M. m. domesticus
ENSMUSG00000006342	Susd2	39.2036	4.6205	12.5446	decidua	M. m. domesticus
ENSMUSG00000001663	Gstt1	3.07019	0.0812643	0.135347	decidua	M. m. domesticus
ENSMUSG00000033318	Gstt2	94.9764	8.95778	5.26146	decidua	M. m. domesticus
ENSMUSG00000000901	Mmp11	422.135	61.699	28.1009	decidua	M. m. domesticus
ENSMUSG00000050157	Gm867	22.8407	5.61868	2.34732	decidua	M. m. domesticus
ENSMUSG00000020241	Col6a2	90.1398	2.15486	11.8458	decidua	M. m. domesticus
ENSMUSG00000001119	Col6a1	216.174	5.30108	26.0884	decidua	M. m. domesticus
ENSMUSG00000000290	Itgb2	26.3923	4.93277	4.67693	decidua	M. m. domesticus
ENSMUSG00000000730	Dnmt3l	0.174387	4.68975	16.9592	labyrinth	M. m. domesticus
ENSMUSG00000032788	Pdxk	60.3294	7.57322	16.9543	decidua	M. m. domesticus
ENSMUSG00000054206	Gzmm	0.284451	5.56957	16.6829	labyrinth	M. m. domesticus
ENSMUSG00000020331	Hcn2	1.03148	5.3721	29.0934	labyrinth	M. m. domesticus
ENSMUSG00000035852	9130017N09Rik	66.9343	1.70951	5.57583	decidua	M. m. domesticus
ENSMUSG00000035835	BC005764	5.5428	1.29261	1.14257	decidua	M. m. domesticus
ENSMUSG00000057729	Prtn3	1.36459	0.0777362	0.468411	decidua	M. m. domesticus
ENSMUSG00000035697	Hmha1	20.6871	3.351	5.70617	decidua	M. m. domesticus
ENSMUSG00000043822	Adamtsl5	34.307	12.9047	3.44765	decidua	M. m. domesticus
ENSMUSG00000003341	Atp8b3	0.233842	1.38153	0.229434	junctional	M. m. domesticus
ENSMUSG00000064441	Snord37	6.60669	2.92493	0	decidua	M. m. domesticus
ENSMUSG00000020234	4930404N11Rik	1.86431	0.267993	0.126319	decidua	M. m. domesticus
ENSMUSG00000078439	2210404O07Rik	28.0544	2.32869	2.9579	decidua	M. m. domesticus
ENSMUSG00000034792	Gna15	11.3394	0.483445	0.50446	decidua	M. m. domesticus
ENSMUSG00000020042	Btbd11	0.42969	2.55688	0.499028	junctional	M. m. domesticus
ENSMUSG00000056366	Fabp3-ps1	0.607022	29.3308	90.3687	labyrinth	M. m. domesticus
ENSMUSG00000089959	Gm16268	0.119998	3.15757	0.536242	junctional	M. m. domesticus
ENSMUSG00000020053	Igf1	6.82268	0.369922	0.794169	decidua	M. m. domesticus
ENSMUSG00000020062	Slc5a8	12.0791	0.230614	0.121996	decidua	M. m. domesticus
ENSMUSG00000020017	Hal	39.9604	2.19195	0.511038	decidua	M. m. domesticus
ENSMUSG00000015890	Amdhd1	8.04519	0.0486032	0.0225583	decidua	M. m. domesticus
ENSMUSG00000085723	Gm15915	5.0658	1.38441	0.515677	decidua	M. m. domesticus
ENSMUSG00000074785	Plxnc1	5.21314	0.398334	0.541529	decidua	M. m. domesticus
ENSMUSG00000020027	Socs2	21.1059	2.46855	5.63552	decidua	M. m. domesticus
ENSMUSG00000092867	Mir3058	0.651025	1.41173	0	junctional	M. m. domesticus
ENSMUSG00000019929	Dcn	3521.27	656.841	64.7509	decidua	M. m. domesticus
ENSMUSG00000036446	Lum	995.472	425.892	40.7871	decidua	M. m. domesticus
ENSMUSG00000090035	Galnt4	18.7992	5.30297	3.22905	decidua	M. m. domesticus
ENSMUSG00000044921	Rassf9	4.70896	0.45883	0.0460733	decidua	M. m. domesticus
ENSMUSG00000036019	Tmtc2	2.51245	0.860116	0.347173	decidua	M. m. domesticus
ENSMUSG00000035948	Acss3	7.64424	0.0443467	0.0171394	decidua	M. m. domesticus
ENSMUSG00000091455	Otogl	2.05691	0.0199105	0	decidua	M. m. domesticus
ENSMUSG00000056888	Glipr1	51.7966	19.2569	2.93966	decidua	M. m. domesticus
ENSMUSG00000035681	Kcnc2	7.92052	0.0546449	0	decidua	M. m. domesticus
ENSMUSG00000034127	Tspan8	86.5076	5.46872	4.66007	decidua	M. m. domesticus
ENSMUSG00000020151	Ptprr	6.34201	0.39012	0.972749	decidua	M. m. domesticus
ENSMUSG00000069516	Lyz2	729.857	50.8565	45.1083	decidua	M. m. domesticus
ENSMUSG00000069515	Lyz1	5.98414	0.249293	0.138885	decidua	M. m. domesticus
ENSMUSG00000034813	Grip1	2.1379	0.154496	0.282155	decidua	M. m. domesticus
ENSMUSG00000020227	Irak3	16.5547	2.64954	0.647447	decidua	M. m. domesticus
ENSMUSG00000056758	Hmga2	9.93944	1.24376	0.733481	decidua	M. m. domesticus
ENSMUSG00000025432	Avil	37.2781	2.52842	0.563165	decidua	M. m. domesticus
ENSMUSG00000080115	Fam119b	10.3717	1.46649	0.539275	decidua	M. m. domesticus
ENSMUSG00000006724	Cyp27b1	23.1518	0.154612	0.181736	decidua	M. m. domesticus
ENSMUSG00000025422	Agap2	3.62946	0.294338	1.04732	decidua	M. m. domesticus
ENSMUSG00000086499	Gm16217	0.201541	14.8007	3.54637	junctional	M. m. domesticus
ENSMUSG00000040127	Sdr9c7	0.0446593	0.357622	2.37782	labyrinth	M. m. domesticus
ENSMUSG00000039878	Slc39a5	0.381698	0.289985	3.09843	labyrinth	M. m. domesticus
ENSMUSG00000025355	Mmp19	18.9201	2.67801	1.41093	decidua	M. m. domesticus
ENSMUSG00000047090	Tmem198b	11.9079	2.26141	3.42244	decidua	M. m. domesticus
ENSMUSG00000025347	Mettl7b	1.35782	2.96559	12.3183	labyrinth	M. m. domesticus
ENSMUSG00000034833	Tespa1	2.3404	0	0.0356852	decidua	M. m. domesticus
ENSMUSG00000064373	Sepp1	920.272	154.812	295.504	decidua	M. m. domesticus
ENSMUSG00000091119	Ccdc152	12.0263	1.71015	1.79926	decidua	M. m. domesticus
ENSMUSG00000079105	C7	2.91997	0	0.0464988	decidua	M. m. domesticus
ENSMUSG00000041849	Card6	6.74274	2.15574	1.16357	decidua	M. m. domesticus
ENSMUSG00000039942	Ptger4	12.9818	2.09817	1.58213	decidua	M. m. domesticus
ENSMUSG00000022148	Fyb	7.65975	0.527912	0.673607	decidua	M. m. domesticus
ENSMUSG00000022146	Osmr	14.674	4.64841	1.43768	decidua	M. m. domesticus
ENSMUSG00000005360	Slc1a3	0.0697046	0.460538	1.09011	labyrinth	M. m. domesticus
ENSMUSG00000003882	Il7r	3.97379	1.19524	0.490202	decidua	M. m. domesticus
ENSMUSG00000005268	Prlr	19.4273	0.557901	1.08158	decidua	M. m. domesticus
ENSMUSG00000058914	C1qtnf3	31.2856	1.88151	2.47902	decidua	M. m. domesticus
ENSMUSG00000047497	Adamts12	1.32597	0.206739	0.237788	decidua	M. m. domesticus
ENSMUSG00000039385	Cdh6	1.31112	0.0762669	0.027207	decidua	M. m. domesticus
ENSMUSG00000022231	Sema5a	5.94584	1.13792	1.70108	decidua	M. m. domesticus
ENSMUSG00000039007	Pgcp	42.3377	3.97416	2.95132	decidua	M. m. domesticus
ENSMUSG00000022324	Matn2	82.3786	8.79063	4.61334	decidua	M. m. domesticus
ENSMUSG00000038879	Nipal2	25.6974	3.05502	4.13996	decidua	M. m. domesticus
ENSMUSG00000022330	Osr2	43.3764	7.24504	12.5773	decidua	M. m. domesticus
ENSMUSG00000051359	Ncald	8.09549	0.417294	1.47812	decidua	M. m. domesticus
ENSMUSG00000084562	n-R5s39	3.56556	1.1293	0	decidua	M. m. domesticus
ENSMUSG00000038725	Pkhd1l1	1.43534	0.0153333	0.0137009	decidua	M. m. domesticus
ENSMUSG00000038679	Trps1	5.84568	1.05261	0.443445	decidua	M. m. domesticus
ENSMUSG00000068522	Aard	0.39176	2.4987	12.4802	labyrinth	M. m. domesticus
ENSMUSG00000063727	Tnfrsf11b	175.664	396.495	6.84186	junctional	M. m. domesticus
ENSMUSG00000024479	Mal2	117.078	2.29763	3.59195	decidua	M. m. domesticus
ENSMUSG00000022371	Col14a1	16.2853	1.44416	4.773	decidua	M. m. domesticus
ENSMUSG00000060429	Sntb1	0.327486	0.692902	2.69213	labyrinth	M. m. domesticus
ENSMUSG00000072568	Fam84b	25.8825	3.18184	2.99252	decidua	M. m. domesticus
ENSMUSG00000022376	Adcy8	1.50088	0.0535132	0	decidua	M. m. domesticus
ENSMUSG00000022372	Sla	3.41735	0.944182	0.670823	decidua	M. m. domesticus
ENSMUSG00000005124	Wisp1	13.4748	0.792188	1.37191	decidua	M. m. domesticus
ENSMUSG00000036760	Kcnk9	0	0.346928	1.76795	labyrinth	M. m. domesticus
ENSMUSG00000079020	Slc45a4	16.0037	36.5759	115.577	labyrinth	M. m. domesticus
ENSMUSG00000045281	Gpr20	0.272795	0.939165	2.72825	labyrinth	M. m. domesticus
ENSMUSG00000086361	Gm6569	0.525305	2.09057	0.50554	junctional	M. m. domesticus
ENSMUSG00000022598	Psca	14.3248	124.536	10.0412	junctional	M. m. domesticus
ENSMUSG00000022594	Lynx1	14.6295	3.37263	0.260562	decidua	M. m. domesticus
ENSMUSG00000034634	Ly6d	4.23343	0.456668	0.397266	decidua	M. m. domesticus
ENSMUSG00000044678	Ly6k	1.52904	0.162412	0.0658789	decidua	M. m. domesticus
ENSMUSG00000068349	Gml	3.61257	1.05682	0	decidua	M. m. domesticus
ENSMUSG00000068600	Hemt1	5.12075	0.95318	0	decidua	M. m. domesticus
ENSMUSG00000075604	Cyp11b1	6.68464	0.405256	0	decidua	M. m. domesticus
ENSMUSG00000075602	Ly6a	1319.09	143.499	42.0005	decidua	M. m. domesticus
ENSMUSG00000079018	Ly6c1	333.107	78.9865	13.3405	decidua	M. m. domesticus
ENSMUSG00000022584	Ly6c2	21.149	7.11554	2.07484	decidua	M. m. domesticus
ENSMUSG00000047728	BC025446	2.108	0.0828561	0.726825	decidua	M. m. domesticus
ENSMUSG00000068348	Gm10238	5.35315	0	0	decidua	M. m. domesticus
ENSMUSG00000022583	Ly6f	573.189	0.917193	2.86093	decidua	M. m. domesticus
ENSMUSG00000022579	Gpihbp1	59.9595	10.6611	17.016	decidua	M. m. domesticus
ENSMUSG00000022580	Rhpn1	0.334225	0.382906	2.10465	labyrinth	M. m. domesticus
ENSMUSG00000022574	Naprt1	7.3296	0.740071	0.753736	decidua	M. m. domesticus
ENSMUSG00000034161	Scx	2.64369	0.503768	0.781915	decidua	M. m. domesticus
ENSMUSG00000063354	Slc39a4	8.68117	21.533	69.728	labyrinth	M. m. domesticus
ENSMUSG00000057346	Apol9b	16.5149	3.44899	0.694155	decidua	M. m. domesticus
ENSMUSG00000050014	Apol10b	6.227	1.11149	0.19028	decidua	M. m. domesticus
ENSMUSG00000068246	Apol9a	9.38134	1.54384	0.777433	decidua	M. m. domesticus
ENSMUSG00000016552	Foxred2	3.8251	1.51089	0.357227	decidua	M. m. domesticus
ENSMUSG00000071715	Ncf4	18.7023	2.26676	2.17039	decidua	M. m. domesticus
ENSMUSG00000071714	Csf2rb2	7.59987	1.32541	0.632365	decidua	M. m. domesticus
ENSMUSG00000016942	Tmprss6	26.016	1.08391	0.5216	decidua	M. m. domesticus
ENSMUSG00000033220	Rac2	20.6193	2.51867	3.39865	decidua	M. m. domesticus
ENSMUSG00000018008	Cyth4	30.7786	3.24163	4.11015	decidua	M. m. domesticus
ENSMUSG00000043501	Lgals2	1.88753	1.0859	18.9726	labyrinth	M. m. domesticus
ENSMUSG00000042622	Maff	34.6617	284.807	71.7102	junctional	M. m. domesticus
ENSMUSG00000009585	Apobec3	31.5405	1.90934	3.27688	decidua	M. m. domesticus
ENSMUSG00000053411	Cbx7	11.4565	47.0415	123.825	labyrinth	M. m. domesticus
ENSMUSG00000000489	Pdgfb	12.7631	83.3206	315.284	labyrinth	M. m. domesticus
ENSMUSG00000077734	Snord83b	9.21701	0	1.28619	decidua	M. m. domesticus
ENSMUSG00000042428	Mgat3	17.0807	44.4133	4.61152	junctional	M. m. domesticus
ENSMUSG00000022408	Fam83f	4.46768	10.933	45.357	labyrinth	M. m. domesticus
ENSMUSG00000050164	Mchr1	3.94984	0.371008	1.09864	decidua	M. m. domesticus
ENSMUSG00000075517	Cyp2d37-ps	2.03472	0	0	decidua	M. m. domesticus
ENSMUSG00000041736	Tspo	156.665	35.3408	24.6486	decidua	M. m. domesticus
ENSMUSG00000041653	Pnpla3	0.604591	10.2085	40.1361	labyrinth	M. m. domesticus
ENSMUSG00000022439	Parvg	10.3423	1.02526	0.525105	decidua	M. m. domesticus
ENSMUSG00000016624	Phf21b	2.20276	0.372697	0.626639	decidua	M. m. domesticus
ENSMUSG00000022435	Upk3a	0	0.497665	2.12907	labyrinth	M. m. domesticus
ENSMUSG00000022383	Ppara	0.250336	0.301985	1.56204	labyrinth	M. m. domesticus
ENSMUSG00000016028	Celsr1	5.55676	0.697194	0.512717	decidua	M. m. domesticus
ENSMUSG00000022610	Mapk12	9.86065	1.52043	2.81976	decidua	M. m. domesticus
ENSMUSG00000054136	Adm2	2.76221	0.3128	0	decidua	M. m. domesticus
ENSMUSG00000055022	Cntn1	2.31654	0.0152658	0	decidua	M. m. domesticus
ENSMUSG00000036218	Pdzrn4	1.64849	0.0166373	0	decidua	M. m. domesticus
ENSMUSG00000065911	7SK	1.73518	0.615771	0.178848	decidua	M. m. domesticus
ENSMUSG00000063296	Tmem117	15.8401	0.240644	0.598385	decidua	M. m. domesticus
ENSMUSG00000048218	Amigo2	2.55597	1.94675	9.38517	labyrinth	M. m. domesticus
ENSMUSG00000022475	Hdac7	45.9767	4.72777	12.4675	decidua	M. m. domesticus
ENSMUSG00000022479	Vdr	27.0724	0.526723	2.10295	decidua	M. m. domesticus
ENSMUSG00000022993	4930415O20Rik	7.78781	0.475757	0.264268	decidua	M. m. domesticus
ENSMUSG00000003354	Ccdc65	4.2602	0.129063	0.1156	decidua	M. m. domesticus
ENSMUSG00000023011	Faim2	37.4807	0.0563821	0	decidua	M. m. domesticus
ENSMUSG00000023013	Aqp2	3.06082	0	0	decidua	M. m. domesticus
ENSMUSG00000044217	Aqp5	930.111	0.0770651	0.0822576	decidua	M. m. domesticus
ENSMUSG00000023015	Racgap1	2.5486	0.353069	0.553082	decidua	M. m. domesticus
ENSMUSG00000023019	Gpd1	64.3733	0.492339	0.415393	decidua	M. m. domesticus
ENSMUSG00000054619	Mettl7a1	187.093	12.0431	8.47074	decidua	M. m. domesticus
ENSMUSG00000023031	Cela1	6.40115	0.582355	1.82547	decidua	M. m. domesticus
ENSMUSG00000023032	Slc4a8	2.34871	10.2657	2.43417	junctional	M. m. domesticus
ENSMUSG00000087690	Gm16031	0.982016	2.47858	8.36375	labyrinth	M. m. domesticus
ENSMUSG00000000531	Grasp	16.5721	28.3178	92.6538	labyrinth	M. m. domesticus
ENSMUSG00000047641	Krt83	7.43856	0.328055	0.324176	decidua	M. m. domesticus
ENSMUSG00000044294	Krt84	1.27859	0.21417	0	decidua	M. m. domesticus
ENSMUSG00000023046	Igfbp6	787.913	77.7828	23.8291	decidua	M. m. domesticus
ENSMUSG00000001655	Hoxc13	0	0.902586	3.65116	labyrinth	M. m. domesticus
ENSMUSG00000058794	Nfe2	0.400498	3.40425	11.2846	labyrinth	M. m. domesticus
ENSMUSG00000063234	Gpr84	1.61317	0.211608	0.380478	decidua	M. m. domesticus
ENSMUSG00000088475	5S_rRNA	2.60966	0	0.855994	decidua	M. m. domesticus
ENSMUSG00000063130	Calml3	187.477	0.174154	0.67021	decidua	M. m. domesticus
ENSMUSG00000033715	Akr1c14	145.848	1.53141	5.61419	decidua	M. m. domesticus
ENSMUSG00000021214	Akr1c18	1744.39	8.47456	0.667316	decidua	M. m. domesticus
ENSMUSG00000021213	Akr1c13	10.4124	2.51054	0.559586	decidua	M. m. domesticus
ENSMUSG00000071551	Akr1c19	2.24346	0	0.196547	decidua	M. m. domesticus
ENSMUSG00000094772	AC164613.1	1.65544	0.43138	0.26133	decidua	M. m. domesticus
ENSMUSG00000088609	mmu-mir-2134-4	771.541	120.162	207.792	decidua	M. m. domesticus
ENSMUSG00000021311	Mtr	57.1571	2.97529	2.94876	decidua	M. m. domesticus
ENSMUSG00000052374	Actn2	44.2271	0.168072	0.332967	decidua	M. m. domesticus
ENSMUSG00000056457	Prl2c3	8.76238	4218.88	1959.05	junctional	M. m. domesticus
ENSMUSG00000021306	Gpr137b	40.0597	123.099	334.245	labyrinth	M. m. domesticus
ENSMUSG00000041324	Inhba	35.5818	584.878	16.7878	junctional	M. m. domesticus
ENSMUSG00000002808	Epdr1	74.9873	8.42902	1.72589	decidua	M. m. domesticus
ENSMUSG00000021319	Sfrp4	581.703	17.0415	0.193255	decidua	M. m. domesticus
ENSMUSG00000053101	Gpr141	3.5639	0.734298	0.381696	decidua	M. m. domesticus
ENSMUSG00000060981	Hist1h4h	18.4698	4.83001	2.67768	decidua	M. m. domesticus
ENSMUSG00000052565	Hist1h1d	3.56602	0.857636	0.222481	decidua	M. m. domesticus
ENSMUSG00000047246	Hist1h2be	7.8672	1.94815	0.887747	decidua	M. m. domesticus
ENSMUSG00000051627	Hist1h1e	5.96277	1.3084	0.821012	decidua	M. m. domesticus
ENSMUSG00000021336	Slc17a4	24.168	0.151487	0	decidua	M. m. domesticus
ENSMUSG00000016756	Cmah	1.46971	0.167919	0.288157	decidua	M. m. domesticus
ENSMUSG00000064811	SNORA32	9.17596	3.41383	0.943151	decidua	M. m. domesticus
ENSMUSG00000006711	D130043K22Rik	0.023019	1.27999	0.303054	junctional	M. m. domesticus
ENSMUSG00000086531	Gm11351	17.1183	0	0	decidua	M. m. domesticus
ENSMUSG00000017922	Prl3c1	0	95.7169	36.0453	junctional	M. m. domesticus
ENSMUSG00000038883	Prl3a1	0.311471	2759.85	713.527	junctional	M. m. domesticus
ENSMUSG00000086698	4930511O05Rik	0.151517	4.76522	0.492354	junctional	M. m. domesticus
ENSMUSG00000069259	Prl6a1	91.8047	5.45327	3.41127	decidua	M. m. domesticus
ENSMUSG00000018259	Prl8a2	142.638	1514.05	41.5203	junctional	M. m. domesticus
ENSMUSG00000069258	Prl2b1	0.772431	2958.68	9018.9	labyrinth	M. m. domesticus
ENSMUSG00000021345	Prl8a6	5.81069	19741.7	5957.61	junctional	M. m. domesticus
ENSMUSG00000021346	Prl8a8	2.03602	11809	3916.77	junctional	M. m. domesticus
ENSMUSG00000006490	Prl8a9	38.4255	24482.1	6422.41	junctional	M. m. domesticus
ENSMUSG00000019756	Prl8a1	0.318733	530.287	127.396	junctional	M. m. domesticus
ENSMUSG00000021347	Prl7b1	104.205	445.715	42.7851	junctional	M. m. domesticus
ENSMUSG00000006488	Prl7a1	0.606689	353.065	118.552	junctional	M. m. domesticus
ENSMUSG00000046899	Prl7a2	1.61362	4878.74	1818.13	junctional	M. m. domesticus
ENSMUSG00000060738	Prl7c1	6.09093	31.7426	1.29561	junctional	M. m. domesticus
ENSMUSG00000022886	Prl2a1	204.698	3461.7	1060.93	junctional	M. m. domesticus
ENSMUSG00000005891	Prl4a1	2.49805	216.915	61.7628	junctional	M. m. domesticus
ENSMUSG00000017064	Prl5a1	0.41465	359.986	81.4056	junctional	M. m. domesticus
ENSMUSG00000076431	Sox4	141.609	53.1228	14.2844	decidua	M. m. domesticus
ENSMUSG00000049115	Agtr1a	7.71953	14.2853	50.1818	labyrinth	M. m. domesticus
ENSMUSG00000021356	Irf4	1.28727	0.0768777	0.0267159	decidua	M. m. domesticus
ENSMUSG00000074973	Gm11382	0.878073	2.06658	0	junctional	M. m. domesticus
ENSMUSG00000021404	Serpinb9c	9.69284	177.519	56.5044	junctional	M. m. domesticus
ENSMUSG00000054266	Serpinb9d	33.9638	222.865	58.3595	junctional	M. m. domesticus
ENSMUSG00000081237	Gm11385	0.325565	15.0101	4.96788	junctional	M. m. domesticus
ENSMUSG00000071452	Gm11397	0.70313	19.2903	8.13724	junctional	M. m. domesticus
ENSMUSG00000057726	Serpinb9g	21.0019	404.185	148.1	junctional	M. m. domesticus
ENSMUSG00000052180	Serpinb6c	14.8654	1.18215	2.664	decidua	M. m. domesticus
ENSMUSG00000046949	Nqo2	6.52014	1.48462	1.58217	decidua	M. m. domesticus
ENSMUSG00000038286	Bphl	26.0952	4.13629	8.77931	decidua	M. m. domesticus
ENSMUSG00000038267	Slc22a23	6.1126	14.48	70.1966	labyrinth	M. m. domesticus
ENSMUSG00000039109	F13a1	27.5456	3.85561	3.78967	decidua	M. m. domesticus
ENSMUSG00000021423	Ly86	42.3529	2.65851	3.09852	decidua	M. m. domesticus
ENSMUSG00000021363	Mak	0.306601	1.79096	4.77867	labyrinth	M. m. domesticus
ENSMUSG00000021364	Elovl2	50.6292	0.252185	0.340319	decidua	M. m. domesticus
ENSMUSG00000021365	Nedd9	115.725	13.2077	18.9963	decidua	M. m. domesticus
ENSMUSG00000044164	Rnf182	0.331321	1.73511	0.0847246	junctional	M. m. domesticus
ENSMUSG00000000253	Gmpr	73.5861	4.50671	10.7603	decidua	M. m. domesticus
ENSMUSG00000038132	Rbm24	2.7913	0.148038	0.0747299	decidua	M. m. domesticus
ENSMUSG00000021373	Cap2	8.40421	0.351745	0.920159	decidua	M. m. domesticus
ENSMUSG00000021376	Tpmt	22.3443	2.2548	3.69737	decidua	M. m. domesticus
ENSMUSG00000021379	Id4	34.8146	3.09428	7.75397	decidua	M. m. domesticus
ENSMUSG00000065421	Mirlet7a-1	0	2.95381	0.696964	junctional	M. m. domesticus
ENSMUSG00000021384	Susd3	2.28491	2.41262	12.8949	labyrinth	M. m. domesticus
ENSMUSG00000043631	Ecm2	6.21918	0.318985	0.874324	decidua	M. m. domesticus
ENSMUSG00000021388	Aspn	61.2259	1.09472	3.64662	decidua	M. m. domesticus
ENSMUSG00000048368	Omd	2.58862	0.277217	0.524837	decidua	M. m. domesticus
ENSMUSG00000021390	Ogn	201.312	3.65263	6.05379	decidua	M. m. domesticus
ENSMUSG00000047842	Diras2	1.41026	35.3962	7.11529	junctional	M. m. domesticus
ENSMUSG00000021464	Ror2	7.65474	0.420423	1.33149	decidua	M. m. domesticus
ENSMUSG00000021469	Msx2	0.297474	11.2447	35.7728	labyrinth	M. m. domesticus
ENSMUSG00000021474	Sfxn1	117.592	15.0819	12.6756	decidua	M. m. domesticus
ENSMUSG00000034918	Cdhr2	0.26965	0.15133	4.37572	labyrinth	M. m. domesticus
ENSMUSG00000025876	Unc5a	0.141611	7.68128	22.2372	labyrinth	M. m. domesticus
ENSMUSG00000025877	Hk3	2.5719	0.498237	0.425541	decidua	M. m. domesticus
ENSMUSG00000005320	Fgfr4	0.40466	0.648474	7.55936	labyrinth	M. m. domesticus
ENSMUSG00000052087	Rgs14	2.1614	0.220928	0.602543	decidua	M. m. domesticus
ENSMUSG00000035711	Dok3	13.3907	2.4839	3.30451	decidua	M. m. domesticus
ENSMUSG00000021506	Pitx1	0	1.06753	27.4895	labyrinth	M. m. domesticus
ENSMUSG00000049625	Tifab	9.82408	0.827555	0.93483	decidua	M. m. domesticus
ENSMUSG00000021508	Cxcl14	47.621	3.11868	0.812221	decidua	M. m. domesticus
ENSMUSG00000035493	Tgfbi	173.597	16.0303	11.0082	decidua	M. m. domesticus
ENSMUSG00000021553	Slc28a3	69.8015	0.470984	2.97869	decidua	M. m. domesticus
ENSMUSG00000055254	Ntrk2	9.70326	0.720516	0.114664	decidua	M. m. domesticus
ENSMUSG00000052957	Gas1	90.4443	12.1491	6.07862	decidua	M. m. domesticus
ENSMUSG00000062705	Tpbpb	204.65	35045.6	9626.9	junctional	M. m. domesticus
ENSMUSG00000044258	Ctla2a	25295	7155.51	225.579	decidua	M. m. domesticus
ENSMUSG00000033834	Tpbpa	216.787	19227.6	5186.34	junctional	M. m. domesticus
ENSMUSG00000021439	Ctsq	2.16499	13392.1	33494.9	labyrinth	M. m. domesticus
ENSMUSG00000055679	Ctsr	0.215091	1308.09	2917.76	labyrinth	M. m. domesticus
ENSMUSG00000021441	Cts6	0.797838	5463.93	14200.5	labyrinth	M. m. domesticus
ENSMUSG00000021440	Cts7	0	17.4598	49.655	labyrinth	M. m. domesticus
ENSMUSG00000074871	Ctsm	0.873025	2822.02	640.437	junctional	M. m. domesticus
ENSMUSG00000074870	Cts3	3.77759	11204.6	2514.83	junctional	M. m. domesticus
ENSMUSG00000074832	2410141K09Rik	0	0.672121	1.68004	labyrinth	M. m. domesticus
ENSMUSG00000021594	Srd5a1	217.684	51.8086	13.0222	decidua	M. m. domesticus
ENSMUSG00000052981	Ube2ql1	1.0133	27.0554	8.17417	junctional	M. m. domesticus
ENSMUSG00000001504	Irx2	0.0949487	4.64453	10.2892	labyrinth	M. m. domesticus
ENSMUSG00000021604	Irx4	0	4.5666	24.3405	labyrinth	M. m. domesticus
ENSMUSG00000021612	Slc6a18	0.199017	1.53082	0	junctional	M. m. domesticus
ENSMUSG00000021565	Slc6a19	0.115909	2.45411	0.732031	junctional	M. m. domesticus
ENSMUSG00000017756	Slc12a7	11.9346	28.8751	86.8182	labyrinth	M. m. domesticus
ENSMUSG00000095943	CT010471.1	0	0	2.00353	labyrinth	M. m. domesticus
ENSMUSG00000085881	Gm15912	3.45804	0.922552	0.580844	decidua	M. m. domesticus
ENSMUSG00000036123	Slc9a3	0.0240042	0.341146	3.13763	labyrinth	M. m. domesticus
ENSMUSG00000077449	SNORA42	2.47355	0	0.599747	decidua	M. m. domesticus
ENSMUSG00000045509	Gpr150	0.340887	4.38106	1.37668	junctional	M. m. domesticus
ENSMUSG00000069171	Nr2f1	1.29857	0.215717	0.265079	decidua	M. m. domesticus
ENSMUSG00000035834	Polr3g	4.01033	20.545	53.6819	labyrinth	M. m. domesticus
ENSMUSG00000005583	Mef2c	10.6219	1.46969	2.4895	decidua	M. m. domesticus
ENSMUSG00000021684	Pde8b	4.04877	0.664551	1.26244	decidua	M. m. domesticus
ENSMUSG00000021678	F2rl1	24.4988	44.4426	166.147	labyrinth	M. m. domesticus
ENSMUSG00000041817	Fam169a	0.273577	4.02228	9.08844	labyrinth	M. m. domesticus
ENSMUSG00000078952	Gm11019	0.0723673	8.55632	21.5234	labyrinth	M. m. domesticus
ENSMUSG00000021662	Rgnef	15.9185	1.64809	1.34417	decidua	M. m. domesticus
ENSMUSG00000052485	Tmem171	21.5775	0.648365	0.159148	decidua	M. m. domesticus
ENSMUSG00000078945	Naip2	7.81715	0.386867	0.294087	decidua	M. m. domesticus
ENSMUSG00000071203	Naip5	6.47263	0.680326	0.446773	decidua	M. m. domesticus
ENSMUSG00000078942	Naip6	3.46177	0.365917	0.200736	decidua	M. m. domesticus
ENSMUSG00000021640	Naip1	6.67313	0.137508	0.0558849	decidua	M. m. domesticus
ENSMUSG00000048924	Ccdc125	4.74857	0.6672	0.452719	decidua	M. m. domesticus
ENSMUSG00000021624	Cd180	5.52219	0.631306	0.756706	decidua	M. m. domesticus
ENSMUSG00000046169	Adamts6	1.99912	0.578097	0.235539	decidua	M. m. domesticus
ENSMUSG00000021720	Rnf180	61.8747	0.44236	0.527241	decidua	M. m. domesticus
ENSMUSG00000021696	Elovl7	9.107	0.719611	1.51827	decidua	M. m. domesticus
ENSMUSG00000046006	Gapt	1.36111	0.13607	0.0637612	decidua	M. m. domesticus
ENSMUSG00000096842	AC113480.1	8.98395	0.837661	2.16913	decidua	M. m. domesticus
ENSMUSG00000023132	Gzma	2.60425	0.300529	0.677681	decidua	M. m. domesticus
ENSMUSG00000042379	Esm1	2.60012	0	0.0986221	decidua	M. m. domesticus
ENSMUSG00000042284	Itga1	27.3877	6.79282	4.54397	decidua	M. m. domesticus
ENSMUSG00000021725	Parp8	11.7713	1.93937	0.557036	decidua	M. m. domesticus
ENSMUSG00000025453	Nnt	15.3758	2.41213	3.47893	decidua	M. m. domesticus
ENSMUSG00000074715	Ccl28	56.9669	0.123454	0.0943717	decidua	M. m. domesticus
ENSMUSG00000080485	AC129021.1	3.43939	0	0	decidua	M. m. domesticus
ENSMUSG00000063445	Nmral1	1.86395	0.351699	0.47784	decidua	M. m. domesticus
ENSMUSG00000096215	AC163723.1	23.1965	0.13162	0.928408	decidua	M. m. domesticus
ENSMUSG00000039457	Ppl	30.343	2.62102	8.99248	decidua	M. m. domesticus
ENSMUSG00000057880	Abat	7.40544	1.09528	1.58843	decidua	M. m. domesticus
ENSMUSG00000022505	Emp2	60.6557	6.35693	15.2414	decidua	M. m. domesticus
ENSMUSG00000022504	Ciita	4.75273	0.364282	0.183852	decidua	M. m. domesticus
ENSMUSG00000018830	Myh11	154.903	0.852651	4.41956	decidua	M. m. domesticus
ENSMUSG00000022676	Snai2	16.9663	1.09693	3.39856	decidua	M. m. domesticus
ENSMUSG00000049916	2610318N02Rik	1.32753	0.164709	0.211978	decidua	M. m. domesticus
ENSMUSG00000096434	AC154667.1	0	2.00268	0	junctional	M. m. domesticus
ENSMUSG00000022766	Serpind1	0.421783	0.95014	5.35749	labyrinth	M. m. domesticus
ENSMUSG00000022763	Aifm3	0.238466	0.260135	8.17261	labyrinth	M. m. domesticus
ENSMUSG00000022758	P2rx6	1.66322	0.121345	0.36197	decidua	M. m. domesticus
ENSMUSG00000022756	Slc7a4	16.008	0.244197	0.0932028	decidua	M. m. domesticus
ENSMUSG00000000326	Comt	123.961	31.3294	27.2003	decidua	M. m. domesticus
ENSMUSG00000009097	Tbx1	5.86994	0.234376	0.21266	decidua	M. m. domesticus
ENSMUSG00000076934	Iglv1	5.52184	0	0	decidua	M. m. domesticus
ENSMUSG00000076937	Iglc2	6.71078	0.222549	0.328166	decidua	M. m. domesticus
ENSMUSG00000022686	B3gnt5	1.16467	3.15113	9.07815	labyrinth	M. m. domesticus
ENSMUSG00000043008	Klhl6	5.45333	0.823044	1.32766	decidua	M. m. domesticus
ENSMUSG00000022843	Clcn2	20.4455	2.67452	4.42378	decidua	M. m. domesticus
ENSMUSG00000022847	Thpo	6.00793	1.20963	0.551954	decidua	M. m. domesticus
ENSMUSG00000006958	Chrd	21.2127	3.39974	0.327364	decidua	M. m. domesticus
ENSMUSG00000022861	Dgkg	7.03291	0.111265	0.0804172	decidua	M. m. domesticus
ENSMUSG00000084511	7SK	1.34128	0	0	decidua	M. m. domesticus
ENSMUSG00000022868	Ahsg	0.101527	0.0871557	2.44426	labyrinth	M. m. domesticus
ENSMUSG00000022871	Fetub	2.2535	142.72	37.1364	junctional	M. m. domesticus
ENSMUSG00000022887	Masp1	31.5215	110.816	4.88203	junctional	M. m. domesticus
ENSMUSG00000022510	Trp63	0.0229943	2.0437	7.96226	labyrinth	M. m. domesticus
ENSMUSG00000038094	Atp13a4	5.50234	0.0301105	0	decidua	M. m. domesticus
ENSMUSG00000022528	Hes1	45.4831	5.85479	16.5181	decidua	M. m. domesticus
ENSMUSG00000022780	Mfi2	0.459869	1.44592	5.61747	labyrinth	M. m. domesticus
ENSMUSG00000035699	Osta	0.0917395	0.296326	1.30437	labyrinth	M. m. domesticus
ENSMUSG00000022797	Tfrc	17.0973	191.253	657.35	labyrinth	M. m. domesticus
ENSMUSG00000022791	Tnk2	15.6969	28.0858	88.6787	labyrinth	M. m. domesticus
ENSMUSG00000079620	Muc4	57.6433	1.99848	0.541931	decidua	M. m. domesticus
ENSMUSG00000035638	Muc20	67.8388	0.251206	0.0462916	decidua	M. m. domesticus
ENSMUSG00000022824	Muc13	0.334697	8.52526	30.5987	labyrinth	M. m. domesticus
ENSMUSG00000022836	Mylk	145.645	8.14191	33.6093	decidua	M. m. domesticus
ENSMUSG00000022840	Adcy5	7.8064	0.348734	0.633943	decidua	M. m. domesticus
ENSMUSG00000034422	Parp14	17.0819	5.0268	2.69618	decidua	M. m. domesticus
ENSMUSG00000059657	Stfa2l1	0	0	1.29506	labyrinth	M. m. domesticus
ENSMUSG00000071562	Stfa1	0	0.664253	1.7823	labyrinth	M. m. domesticus
ENSMUSG00000022901	Cd86	3.94129	0.202813	0.22275	decidua	M. m. domesticus
ENSMUSG00000046961	Gpr156	0.0608644	8.10651	3.06147	junctional	M. m. domesticus
ENSMUSG00000022803	Popdc2	12.6081	0.51254	1.68904	decidua	M. m. domesticus
ENSMUSG00000002847	Pla1a	490.961	23.1383	7.52679	decidua	M. m. domesticus
ENSMUSG00000075122	Cd80	7.03824	0.425664	0.505623	decidua	M. m. domesticus
ENSMUSG00000071552	Tigit	4.10029	0.605372	0.155323	decidua	M. m. domesticus
ENSMUSG00000022687	Boc	31.0319	4.76988	3.09415	decidua	M. m. domesticus
ENSMUSG00000062082	Cd200r4	2.88895	0.82866	0.213677	decidua	M. m. domesticus
ENSMUSG00000022665	Ccdc80	61.9623	1.14707	6.06236	decidua	M. m. domesticus
ENSMUSG00000022657	Cd96	4.6565	0.222671	0	decidua	M. m. domesticus
ENSMUSG00000072419	Dppa2	0.0352102	3.35922	8.20975	labyrinth	M. m. domesticus
ENSMUSG00000061100	Retnla	41.5208	0	0	decidua	M. m. domesticus
ENSMUSG00000033031	C330027C09Rik	2.06671	0.314289	0.466794	decidua	M. m. domesticus
ENSMUSG00000022636	Alcam	46.2182	1.29808	0.535528	decidua	M. m. domesticus
ENSMUSG00000075033	Fam55c	20.8866	0.637571	1.01823	decidua	M. m. domesticus
ENSMUSG00000035258	Abi3bp	7.96799	0.0687332	0.151617	decidua	M. m. domesticus
ENSMUSG00000022754	Tmem45a	10.0902	0.840461	1.22932	decidua	M. m. domesticus
ENSMUSG00000093149	AC163694.1	1.47797	0	0.719652	decidua	M. m. domesticus
ENSMUSG00000052516	Robo2	2.16513	0.256649	0.119192	decidua	M. m. domesticus
ENSMUSG00000022876	Samsn1	2.17212	0.368428	0.172071	decidua	M. m. domesticus
ENSMUSG00000052450	2810055G20Rik	1.48365	0.237145	0.106897	decidua	M. m. domesticus
ENSMUSG00000065530	Mir99a	10.3177	1.91033	0	decidua	M. m. domesticus
ENSMUSG00000065557	Mirlet7c-1	1.44335	0	0	decidua	M. m. domesticus
ENSMUSG00000022865	Cxadr	30.756	2.74378	7.51268	decidua	M. m. domesticus
ENSMUSG00000022860	Chodl	3.28316	0.0181418	0	decidua	M. m. domesticus
ENSMUSG00000022893	Adamts1	130.678	32.0122	17.8397	decidua	M. m. domesticus
ENSMUSG00000022894	Adamts5	17.2687	54.4074	1.96253	junctional	M. m. domesticus
ENSMUSG00000025610	ORF63	9.75323	1.34576	1.16892	decidua	M. m. domesticus
ENSMUSG00000083226	Gm7831	1.46299	0	0	decidua	M. m. domesticus
ENSMUSG00000039851	4932438H23Rik	1.79657	0.0682588	0.118449	decidua	M. m. domesticus
ENSMUSG00000022964	Tmem50b	108.164	16.8425	18.8194	decidua	M. m. domesticus
ENSMUSG00000039763	Dnajc28	3.69437	0.796221	0.845205	decidua	M. m. domesticus
ENSMUSG00000089774	Slc5a3	218.981	13.1512	36.7072	decidua	M. m. domesticus
ENSMUSG00000039672	Kcne2	201.548	0.275771	0.407894	decidua	M. m. domesticus
ENSMUSG00000022949	Clic6	0.0750042	0.146214	2.08992	labyrinth	M. m. domesticus
ENSMUSG00000062609	Kcnj15	0.372329	11.7883	5.25706	junctional	M. m. domesticus
ENSMUSG00000085329	2810404F17Rik	2.7502	0.0814724	0.042024	decidua	M. m. domesticus
ENSMUSG00000000159	Igsf5	7.65643	0.128018	0.141616	decidua	M. m. domesticus
ENSMUSG00000090223	Pcp4	1.98004	0	0	decidua	M. m. domesticus
ENSMUSG00000040605	Bace2	53.2267	2.91976	3.34119	decidua	M. m. domesticus
ENSMUSG00000000386	Mx1	3.06685	0.241009	0.146771	decidua	M. m. domesticus
ENSMUSG00000023341	Mx2	59.9267	12.4828	9.88581	decidua	M. m. domesticus
ENSMUSG00000045975	C2cd2	8.2446	69.5801	214.944	labyrinth	M. m. domesticus
ENSMUSG00000025888	Casp1	60.73	1.46363	1.10867	decidua	M. m. domesticus
ENSMUSG00000033538	Casp4	13.0682	1.83313	0.702249	decidua	M. m. domesticus
ENSMUSG00000025887	Casp12	17.4223	1.96923	0.996684	decidua	M. m. domesticus
ENSMUSG00000032006	Pdgfd	7.60085	1.09968	1.1502	decidua	M. m. domesticus
ENSMUSG00000049723	Mmp12	1.36112	8.08338	1.71334	junctional	M. m. domesticus
ENSMUSG00000043089	Mmp1a	0	3.21937	0.870737	junctional	M. m. domesticus
ENSMUSG00000070323	Mmp27	3.40522	0	0	decidua	M. m. domesticus
ENSMUSG00000018623	Mmp7	9.67556	0.199934	0	decidua	M. m. domesticus
ENSMUSG00000031870	Pgr	29.5599	4.07166	0.169916	decidua	M. m. domesticus
ENSMUSG00000078117	Gm16485	31.2928	2.81788	0.0700315	decidua	M. m. domesticus
ENSMUSG00000090592	Gm17571	3.17885	0	0.606818	decidua	M. m. domesticus
ENSMUSG00000049307	Fut4	22.4025	3.20093	4.27631	decidua	M. m. domesticus
ENSMUSG00000031934	Panx1	9.45984	1.54658	0.855082	decidua	M. m. domesticus
ENSMUSG00000077614	SNORA40	4.6269	1.09463	0.888027	decidua	M. m. domesticus
ENSMUSG00000065282	SNORA18	20.9446	3.51469	6.64284	decidua	M. m. domesticus
ENSMUSG00000064797	snoZ40	81.1745	14.537	22.5797	decidua	M. m. domesticus
ENSMUSG00000065265	SNORA32	44.4611	9.72254	10.1564	decidua	M. m. domesticus
ENSMUSG00000077394	snoU2_19	0	0	1.88792	labyrinth	M. m. domesticus
ENSMUSG00000043943	Naalad2	8.66104	2.79125	1.01014	decidua	M. m. domesticus
ENSMUSG00000032134	Muc16	2.97317	0	0	decidua	M. m. domesticus
ENSMUSG00000047822	Gm6484	3.92166	0.153277	0.80343	decidua	M. m. domesticus
ENSMUSG00000019066	Rab3d	27.8505	7.57394	4.44254	decidua	M. m. domesticus
ENSMUSG00000040883	Tmem205	26.5918	5.64699	7.60945	decidua	M. m. domesticus
ENSMUSG00000006241	Ccdc159	3.39559	0.575247	0.744753	decidua	M. m. domesticus
ENSMUSG00000040146	Rgl3	81.6163	6.18321	2.12179	decidua	M. m. domesticus
ENSMUSG00000001349	Cnn1	300.709	0.412041	2.17457	decidua	M. m. domesticus
ENSMUSG00000090925	1810064F22Rik	1.74508	0	0	decidua	M. m. domesticus
ENSMUSG00000036777	Anln	7.6564	0.380889	0.543724	decidua	M. m. domesticus
ENSMUSG00000036411	9530077C05Rik	2.71106	0.386977	0.455583	decidua	M. m. domesticus
ENSMUSG00000031963	Bmper	2.7537	16.9342	57.8568	labyrinth	M. m. domesticus
ENSMUSG00000031965	Tbx20	0	1.00296	4.76441	labyrinth	M. m. domesticus
ENSMUSG00000031990	Jam3	11.8605	2.11698	3.68579	decidua	M. m. domesticus
ENSMUSG00000062257	Opcml	7.99939	0.0161646	0.0477888	decidua	M. m. domesticus
ENSMUSG00000031995	St14	162.738	12.4861	43.0068	decidua	M. m. domesticus
ENSMUSG00000081343	Gm16071	3.55266	0.170069	0.983819	decidua	M. m. domesticus
ENSMUSG00000041737	Tmem45b	109.29	0.685844	0.457835	decidua	M. m. domesticus
ENSMUSG00000032033	Barx2	24.4288	7.66634	3.51969	decidua	M. m. domesticus
ENSMUSG00000032034	Kcnj5	0	0.647232	1.52141	labyrinth	M. m. domesticus
ENSMUSG00000032036	Kirrel3	0.488627	1.08383	5.2549	labyrinth	M. m. domesticus
ENSMUSG00000032041	Tirap	35.907	9.36527	7.06707	decidua	M. m. domesticus
ENSMUSG00000070313	A630095E13Rik	1.73108	7.0746	1.64343	junctional	M. m. domesticus
ENSMUSG00000032118	Fez1	56.1901	15.9029	0.637508	decidua	M. m. domesticus
ENSMUSG00000032122	Slc37a2	5.44755	1.24556	1.06625	decidua	M. m. domesticus
ENSMUSG00000046240	Hepacam	0.145381	0.928396	2.59021	labyrinth	M. m. domesticus
ENSMUSG00000053310	Nrgn	10.7647	173.338	29.6006	junctional	M. m. domesticus
ENSMUSG00000023186	Vwa5a	142.117	25.1333	18.4976	decidua	M. m. domesticus
ENSMUSG00000038112	AW551984	3.38242	0.353788	0.211887	decidua	M. m. domesticus
ENSMUSG00000086014	Gm16095	2.36091	0.569178	0.258951	decidua	M. m. domesticus
ENSMUSG00000032021	Crtam	3.03854	0	0	decidua	M. m. domesticus
ENSMUSG00000032020	Ubash3b	24.1058	1.26245	1.32713	decidua	M. m. domesticus
ENSMUSG00000049313	Sorl1	6.07553	0.678336	1.53698	decidua	M. m. domesticus
ENSMUSG00000032011	Thy1	147.146	4.95121	2.97399	decidua	M. m. domesticus
ENSMUSG00000032105	Pdzd3	0.137231	0.770751	4.45999	labyrinth	M. m. domesticus
ENSMUSG00000039438	Ttc36	1.28265	0.0910044	0	decidua	M. m. domesticus
ENSMUSG00000002033	Cd3g	5.20236	0.179573	0.351887	decidua	M. m. domesticus
ENSMUSG00000032093	Cd3e	2.80736	0.35223	0.593878	decidua	M. m. domesticus
ENSMUSG00000070304	Scn2b	2.60869	0.0580585	0.0289477	decidua	M. m. domesticus
ENSMUSG00000032091	Tmprss4	568.283	2.02671	1.1055	decidua	M. m. domesticus
ENSMUSG00000032089	Il10ra	13.3277	2.45614	1.80087	decidua	M. m. domesticus
ENSMUSG00000037129	Tmprss13	18.1595	0.355012	0.96612	decidua	M. m. domesticus
ENSMUSG00000066705	Fxyd6	45.5585	167.846	498.922	labyrinth	M. m. domesticus
ENSMUSG00000032085	Tagln	1955.37	22.208	65.2912	decidua	M. m. domesticus
ENSMUSG00000032083	Apoa1	7.13619	18.4784	411.113	labyrinth	M. m. domesticus
ENSMUSG00000032080	Apoa4	0.620402	5.52926	53.1639	labyrinth	M. m. domesticus
ENSMUSG00000032079	Apoa5	0.542088	5.26107	1.25043	junctional	M. m. domesticus
ENSMUSG00000032076	Cadm1	14.6876	1.87209	2.41239	decidua	M. m. domesticus
ENSMUSG00000032271	Nnmt	9.3365	0.808967	0.284726	decidua	M. m. domesticus
ENSMUSG00000039217	Il18	7.49433	0.683272	1.21004	decidua	M. m. domesticus
ENSMUSG00000038086	Hspb2	2.47977	4.96251	15.0673	labyrinth	M. m. domesticus
ENSMUSG00000060594	Layn	26.7273	4.61873	2.1078	decidua	M. m. domesticus
ENSMUSG00000079559	Gm684	3.11645	0.158335	0.595835	decidua	M. m. domesticus
ENSMUSG00000053199	Arhgap20	2.05446	0.334208	0.131332	decidua	M. m. domesticus
ENSMUSG00000078307	AI593442	7.7227	0	0.0138855	decidua	M. m. domesticus
ENSMUSG00000042195	Slc35f2	5.0457	7.59846	35.656	labyrinth	M. m. domesticus
ENSMUSG00000041986	Elmod1	0.36849	4.6183	13.231	labyrinth	M. m. domesticus
ENSMUSG00000074345	Tnfaip8l3	16.7412	0.123689	0	decidua	M. m. domesticus
ENSMUSG00000032313	AI118078	5.16325	0.456806	0.60884	decidua	M. m. domesticus
ENSMUSG00000032318	Isl2	0.0655637	2.26969	0.737018	junctional	M. m. domesticus
ENSMUSG00000062309	Rpp25	4.44785	0.554578	0.967648	decidua	M. m. domesticus
ENSMUSG00000056271	Lman1l	0.0954189	0.541592	2.30036	labyrinth	M. m. domesticus
ENSMUSG00000004661	Arid3b	1.58911	11.0309	40.0754	labyrinth	M. m. domesticus
ENSMUSG00000032323	Cyp11a1	575.86	132.809	141.228	decidua	M. m. domesticus
ENSMUSG00000032327	Stra6	0.727004	52.7743	235.315	labyrinth	M. m. domesticus
ENSMUSG00000037206	Islr	77.7928	1.32006	8.04071	decidua	M. m. domesticus
ENSMUSG00000032334	Loxl1	78.3076	1.02796	5.03297	decidua	M. m. domesticus
ENSMUSG00000032338	Hcn4	2.08764	0.184179	0.81953	decidua	M. m. domesticus
ENSMUSG00000032254	Kif23	3.77485	0.27881	0.47623	decidua	M. m. domesticus
ENSMUSG00000032278	Paqr5	27.061	0.325952	0.455556	decidua	M. m. domesticus
[truncated: 4,012 more rows]

## Sheet: S3_GO_enrichment_indExp
Table S3. Functional enrichment on layer-induced genes. KEGG and REACTOME (REAC) categories shown, total number of significantly enriched categories indicated in the heading for each tissue. Bonferonni corrected p-value reported, along with the query size (the number of induced genes with annotated categories) and intersection size.
p-value	term size	query size	intersection size	precision	recall	term id	source	term name	effective domain size	source order	parents	group	species
2.54317e-17	23	305	15	0.0491803	0.652174	GO:1903489	GO:BP	positive regulation of lactation	15516	23634	c("GO:0007595", "GO:0051047", "GO:0051094", "GO:0051240", "GO:1903487")	junctional zone	M. musculus domesticus
6.66285e-17	24	305	15	0.0491803	0.625	GO:1903487	GO:BP	regulation of lactation	15516	23632	c("GO:0007595", "GO:0050878", "GO:0051046", "GO:2000026")	junctional zone	M. musculus domesticus
1.21206e-11	45	305	15	0.0491803	0.333333	GO:0046427	GO:BP	positive regulation of receptor signaling pathway via JAK-STAT	15516	12542	c("GO:0007259", "GO:0046425", "GO:1904894")	junctional zone	M. musculus domesticus
1.767e-11	46	305	15	0.0491803	0.326087	GO:0007595	GO:BP	lactation	15516	3088	c("GO:0007589", "GO:0030879")	junctional zone	M. musculus domesticus
3.64375e-11	48	305	15	0.0491803	0.3125	GO:1904894	GO:BP	positive regulation of receptor signaling pathway via STAT	15516	24832	c("GO:0009967", "GO:0097696", "GO:1904892")	junctional zone	M. musculus domesticus
1.45061e-08	82	305	16	0.052459	0.195122	GO:0007589	GO:BP	body fluid secretion	15516	3084	c("GO:0046903", "GO:0050878")	junctional zone	M. musculus domesticus
1.25594e-07	80	305	15	0.0491803	0.1875	GO:0046425	GO:BP	regulation of receptor signaling pathway via JAK-STAT	15516	12540	c("GO:0007259", "GO:1904892")	junctional zone	M. musculus domesticus
1.30857e-07	298	305	27	0.0885246	0.090604	GO:0051047	GO:BP	positive regulation of secretion	15516	13896	c("GO:0046903", "GO:0051046", "GO:0051050")	junctional zone	M. musculus domesticus
2.18366e-07	83	305	15	0.0491803	0.180723	GO:1904892	GO:BP	regulation of receptor signaling pathway via STAT	15516	24830	c("GO:0009966", "GO:0097696")	junctional zone	M. musculus domesticus
4.01409e-07	133	305	18	0.0590164	0.135338	GO:0007565	GO:BP	female pregnancy	15516	3077	c("GO:0044703", "GO:0044706")	junctional zone	M. musculus domesticus
4.39587e-07	151	305	19	0.0622951	0.125828	GO:0044703	GO:BP	multi-organism reproductive process	15516	11506	GO:0022414	junctional zone	M. musculus domesticus
4.93565e-07	152	305	19	0.0622951	0.125	GO:0044706	GO:BP	multi-multicellular organism process	15516	11507	GO:0032501	junctional zone	M. musculus domesticus
6.23597e-06	121	305	16	0.052459	0.132231	GO:0030879	GO:BP	mammary gland development	15516	7186	GO:0048732	junctional zone	M. musculus domesticus
9.18496e-06	518	305	33	0.108197	0.0637066	GO:0051046	GO:BP	regulation of secretion	15516	13895	c("GO:0046903", "GO:0051049")	junctional zone	M. musculus domesticus
1.58733e-05	734	305	40	0.131148	0.0544959	GO:0046903	GO:BP	secretion	15516	12846	GO:0006810	junctional zone	M. musculus domesticus
8.52097e-05	251	305	21	0.0688525	0.0836653	GO:0050878	GO:BP	regulation of body fluid levels	15516	13758	GO:0065008	junctional zone	M. musculus domesticus
8.63951e-05	126	305	15	0.0491803	0.119048	GO:0007259	GO:BP	receptor signaling pathway via JAK-STAT	15516	2822	GO:0097696	junctional zone	M. musculus domesticus
0.00013227	130	305	15	0.0491803	0.115385	GO:0097696	GO:BP	receptor signaling pathway via STAT	15516	19269	GO:0007166	junctional zone	M. musculus domesticus
0.00036335	323	305	23	0.0754098	0.0712074	GO:0031667	GO:BP	response to nutrient levels	15516	7533	GO:0009991	junctional zone	M. musculus domesticus
0.000407562	351	305	24	0.0786885	0.0683761	GO:0009991	GO:BP	response to extracellular stimulus	15516	3853	GO:0009605	junctional zone	M. musculus domesticus
0.00230213	718	305	35	0.114754	0.0487465	GO:0051050	GO:BP	positive regulation of transport	15516	13899	c("GO:0006810", "GO:0048518", "GO:0051049")	junctional zone	M. musculus domesticus
0.00464677	1834	305	65	0.213115	0.0354417	GO:0009605	GO:BP	response to external stimulus	15516	3570	GO:0050896	junctional zone	M. musculus domesticus
0.00805335	894	305	39	0.127869	0.0436242	GO:0022414	GO:BP	reproductive process	15516	6842	c("GO:0000003", "GO:0008150")	junctional zone	M. musculus domesticus
0.0102462	903	305	39	0.127869	0.0431894	GO:0000003	GO:BP	reproduction	15516	3	GO:0008150	junctional zone	M. musculus domesticus
0.0258522	474	305	25	0.0819672	0.0527426	GO:0042110	GO:BP	T cell activation	15516	10315	GO:0046649	junctional zone	M. musculus domesticus
0.0382327	27	305	6	0.0196721	0.222222	GO:0007218	GO:BP	neuropeptide signaling pathway	15516	2805	GO:0007186	junctional zone	M. musculus domesticus
0.0399522	425	305	23	0.0754098	0.0541176	GO:0007186	GO:BP	G protein-coupled receptor signaling pathway	15516	2775	GO:0007165	junctional zone	M. musculus domesticus
6.05311e-07	146	305	17	0.0557377	0.116438	KEGG:04080	KEGG	Neuroactive ligand-receptor interaction	15516	263	KEGG:00000	junctional zone	M. musculus domesticus
3.14528e-07	150	305	18	0.0590164	0.12	REAC:R-MMU-373076	REAC	Class A/1 (Rhodopsin-like receptors)	15516	290	REAC:R-MMU-500792	junctional zone	M. musculus domesticus
5.91194e-06	180	305	18	0.0590164	0.1	REAC:R-MMU-500792	REAC	GPCR ligand binding	15516	559	REAC:R-MMU-372790	junctional zone	M. musculus domesticus
0.00266742	355	305	21	0.0688525	0.0591549	REAC:R-MMU-372790	REAC	Signaling by GPCR	15516	1410	REAC:R-MMU-162582	junctional zone	M. musculus domesticus
0.0042037	337	305	20	0.0655738	0.0593472	REAC:R-MMU-388396	REAC	GPCR downstream signalling	15516	558	REAC:R-MMU-372790	junctional zone	M. musculus domesticus
0.00453095	92	305	10	0.0327869	0.108696	REAC:R-MMU-375276	REAC	Peptide ligand-binding receptors	15516	1033	REAC:R-MMU-373076	junctional zone	M. musculus domesticus
0.00479991	157	305	13	0.042623	0.0828025	REAC:R-MMU-418594	REAC	G alpha (i) signalling events	15516	529	REAC:R-MMU-388396	junctional zone	M. musculus domesticus
0.0256388	5	305	3	0.00983607	0.6	REAC:R-MMU-1483115	REAC	Hydrolysis of LPC	15516	651	REAC:R-MMU-1483206	junctional zone	M. musculus domesticus
1.33434e-08	135	714	29	0.0406162	0.214815	GO:0098739	GO:BP	import across plasma membrane	15516	19409	c("GO:0055085", "GO:0098657")	labyrinth zone	M. musculus domesticus
9.0132e-05	636	714	62	0.0868347	0.0974843	GO:0098657	GO:BP	import into cell	15516	19355	GO:0006810	labyrinth zone	M. musculus domesticus
0.000199517	75	714	17	0.0238095	0.226667	GO:0098659	GO:BP	inorganic cation import across plasma membrane	15516	19357	c("GO:0098662", "GO:0099587")	labyrinth zone	M. musculus domesticus
0.000199517	75	714	17	0.0238095	0.226667	GO:0099587	GO:BP	inorganic ion import across plasma membrane	15516	19703	c("GO:0098660", "GO:0098739")	labyrinth zone	M. musculus domesticus
0.000974727	2117	714	146	0.204482	0.0689655	GO:0048513	GO:BP	animal organ development	15516	13223	GO:0048856	labyrinth zone	M. musculus domesticus
0.00497224	19	714	8	0.0112045	0.421053	GO:0042744	GO:BP	hydrogen peroxide catabolic process	15516	10686	c("GO:0042743", "GO:0044248")	labyrinth zone	M. musculus domesticus
0.00692925	315	714	35	0.0490196	0.111111	GO:0007389	GO:BP	pattern specification process	15516	2923	c("GO:0007275", "GO:0032501")	labyrinth zone	M. musculus domesticus
0.0105091	108	714	18	0.0252101	0.166667	GO:1903825	GO:BP	organic acid transmembrane transport	15516	23910	c("GO:0015849", "GO:0055085")	labyrinth zone	M. musculus domesticus
0.0119522	4846	714	280	0.392157	0.0577796	GO:0032501	GO:BP	multicellular organismal process	15516	7883	GO:0008150	labyrinth zone	M. musculus domesticus
0.0157138	1488	714	106	0.148459	0.0712366	GO:0009888	GO:BP	tissue development	15516	3786	GO:0048856	labyrinth zone	M. musculus domesticus
0.0227766	290	714	32	0.0448179	0.110345	GO:0003002	GO:BP	regionalization	15516	1460	GO:0007389	labyrinth zone	M. musculus domesticus
0.0227944	524	714	48	0.0672269	0.0916031	GO:0030001	GO:BP	metal ion transport	15516	6883	GO:0006812	labyrinth zone	M. musculus domesticus
0.0312766	38	714	10	0.0140056	0.263158	GO:0089718	GO:BP	amino acid import across plasma membrane	15516	18469	c("GO:0003333", "GO:0098739")	labyrinth zone	M. musculus domesticus
0.0393341	107	714	17	0.0238095	0.158879	GO:1905039	GO:BP	carboxylic acid transmembrane transport	15516	24952	c("GO:0046942", "GO:1903825")	labyrinth zone	M. musculus domesticus
0.0404414	759	714	62	0.0868347	0.0816864	GO:0055085	GO:BP	transmembrane transport	15516	14701	c("GO:0006810", "GO:0009987")	labyrinth zone	M. musculus domesticus
0.0407862	230	714	27	0.0378151	0.117391	GO:0015849	GO:BP	organic acid transport	15516	5017	GO:0071702	labyrinth zone	M. musculus domesticus
0.0490738	273	714	30	0.0420168	0.10989	GO:0015711	GO:BP	organic anion transport	15516	4890	GO:0071702	labyrinth zone	M. musculus domesticus
5.58909e-05	146	714	23	0.0322129	0.157534	KEGG:04080	KEGG	Neuroactive ligand-receptor interaction	15516	263	KEGG:00000	labyrinth zone	M. musculus domesticus
0.000883814	22	714	8	0.0112045	0.363636	KEGG:04977	KEGG	Vitamin digestion and absorption	15516	408	KEGG:00000	labyrinth zone	M. musculus domesticus
0.0169038	40	714	9	0.012605	0.225	KEGG:04979	KEGG	Cholesterol metabolism	15516	410	KEGG:00000	labyrinth zone	M. musculus domesticus
1.39588e-05	35	714	12	0.0168067	0.342857	REAC:R-MMU-975634	REAC	Retinoid metabolism and transport	15516	1311	c("REAC:R-MMU-2187338", "REAC:R-MMU-6806667")	labyrinth zone	M. musculus domesticus
5.52013e-05	39	714	12	0.0168067	0.307692	REAC:R-MMU-6806667	REAC	Metabolism of fat-soluble vitamins	15516	818	REAC:R-MMU-196854	labyrinth zone	M. musculus domesticus
0.000601862	148	714	22	0.0308123	0.148649	REAC:R-MMU-425407	REAC	SLC-mediated transmembrane transport	15516	1338	REAC:R-MMU-382551	labyrinth zone	M. musculus domesticus
0.00159806	70	714	14	0.0196078	0.2	REAC:R-MMU-9709957	REAC	Sensory Perception	15516	1381	REAC:0000000	labyrinth zone	M. musculus domesticus
0.00249785	63	714	13	0.0182073	0.206349	REAC:R-MMU-2187338	REAC	Visual phototransduction	15516	1680	REAC:R-MMU-9709957	labyrinth zone	M. musculus domesticus
0.0118628	9	714	5	0.0070028	0.555556	REAC:R-MMU-8963901	REAC	Chylomicron remodeling	15516	286	REAC:R-MMU-8963899	labyrinth zone	M. musculus domesticus
0.0118628	9	714	5	0.0070028	0.555556	REAC:R-MMU-8963888	REAC	Chylomicron assembly	15516	284	REAC:R-MMU-8963898	labyrinth zone	M. musculus domesticus
0.02704	16	714	6	0.00840336	0.375	REAC:R-MMU-8963898	REAC	Plasma lipoprotein assembly	15516	1058	REAC:R-MMU-174824	labyrinth zone	M. musculus domesticus
0.0281142	89	714	14	0.0196078	0.157303	REAC:R-MMU-381426	REAC	Regulation of Insulin-like Growth Factor (IGF) transport and uptake by Insulin-like Growth Factor Binding Proteins (IGFBPs)	15516	1250	REAC:R-MMU-392499	labyrinth zone	M. musculus domesticus
0.031003	483	714	42	0.0588235	0.0869565	REAC:R-MMU-382551	REAC	Transport of small molecules	15516	1645	REAC:0000000	labyrinth zone	M. musculus domesticus
0.0334422	6	714	4	0.00560224	0.666667	REAC:R-MMU-1247673	REAC	Erythrocytes take up oxygen and release carbon dioxide	15516	445	REAC:R-MMU-1480926	labyrinth zone	M. musculus domesticus
1.21341e-53	1116	2152	354	0.164498	0.317204	GO:0006955	GO:BP	immune response	15516	2617	c("GO:0002376", "GO:0050896")	decidua	M. musculus domesticus
8.53968e-45	1830	2152	474	0.22026	0.259016	GO:0002376	GO:BP	immune system process	15516	913	GO:0008150	decidua	M. musculus domesticus
8.15961e-43	1141	2152	337	0.156599	0.295355	GO:0006952	GO:BP	defense response	15516	2614	GO:0006950	decidua	M. musculus domesticus
3.40983e-39	1066	2152	314	0.145911	0.294559	GO:0009607	GO:BP	response to biotic stimulus	15516	3572	GO:0050896	decidua	M. musculus domesticus
5.98404e-39	1039	2152	308	0.143123	0.296439	GO:0043207	GO:BP	response to external biotic stimulus	15516	10929	c("GO:0009605", "GO:0009607")	decidua	M. musculus domesticus
5.98404e-39	1039	2152	308	0.143123	0.296439	GO:0051707	GO:BP	response to other organism	15516	14359	c("GO:0043207", "GO:0044419")	decidua	M. musculus domesticus
1.15074e-33	812	2152	250	0.116171	0.307882	GO:0002684	GO:BP	positive regulation of immune system process	15516	1209	c("GO:0002376", "GO:0002682", "GO:0048518")	decidua	M. musculus domesticus
1.91644e-33	517	2152	185	0.0859665	0.357834	GO:0009617	GO:BP	response to bacterium	15516	3580	GO:0051707	decidua	M. musculus domesticus
6.6677e-33	1154	2152	317	0.147305	0.274697	GO:0044419	GO:BP	biological process involved in interspecies interaction between organisms	15516	11378	GO:0008150	decidua	M. musculus domesticus
2.37261e-32	1192	2152	323	0.150093	0.270973	GO:0002682	GO:BP	regulation of immune system process	15516	1207	c("GO:0002376", "GO:0050789")	decidua	M. musculus domesticus
1.62376e-31	1834	2152	439	0.203996	0.239368	GO:0009605	GO:BP	response to external stimulus	15516	3570	GO:0050896	decidua	M. musculus domesticus
1.49363e-29	782	2152	235	0.109201	0.300512	GO:0098542	GO:BP	defense response to other organism	15516	19336	c("GO:0006952", "GO:0051707")	decidua	M. musculus domesticus
1.24063e-27	658	2152	205	0.0952602	0.31155	GO:0050776	GO:BP	regulation of immune response	15516	13679	c("GO:0002682", "GO:0006955", "GO:0048583")	decidua	M. musculus domesticus
3.96166e-27	706	2152	214	0.0994424	0.303116	GO:0140546	GO:BP	defense response to symbiont	15516	20385	GO:0098542	decidua	M. musculus domesticus
5.53476e-25	484	2152	162	0.0752788	0.334711	GO:0002252	GO:BP	immune effector process	15516	791	GO:0002376	decidua	M. musculus domesticus
8.10289e-25	499	2152	165	0.0766729	0.330661	GO:0050865	GO:BP	regulation of cell activation	15516	13748	c("GO:0001775", "GO:0050794", "GO:0051239")	decidua	M. musculus domesticus
5.66173e-24	5507	2152	992	0.460967	0.180134	GO:0050896	GO:BP	response to stimulus	15516	13774	GO:0008150	decidua	M. musculus domesticus
6.5055e-24	271	2152	110	0.0511152	0.405904	GO:0002250	GO:BP	adaptive immune response	15516	789	GO:0006955	decidua	M. musculus domesticus
7.32922e-24	526	2152	169	0.0785316	0.321293	GO:0050778	GO:BP	positive regulation of immune response	15516	13681	c("GO:0002684", "GO:0006955", "GO:0048584", "GO:0050776")	decidua	M. musculus domesticus
1.4515e-23	492	2152	161	0.0748141	0.327236	GO:0032103	GO:BP	positive regulation of response to external stimulus	15516	7634	c("GO:0009605", "GO:0032101", "GO:0048584")	decidua	M. musculus domesticus
1.76349e-23	867	2152	238	0.110595	0.27451	GO:0001775	GO:BP	cell activation	15516	445	c("GO:0009987", "GO:0032501")	decidua	M. musculus domesticus
2.44086e-23	592	2152	182	0.0845725	0.307432	GO:0045087	GO:BP	innate immune response	15516	11659	c("GO:0006955", "GO:0140546")	decidua	M. musculus domesticus
4.72497e-23	543	2152	171	0.079461	0.314917	GO:0006954	GO:BP	inflammatory response	15516	2616	GO:0006952	decidua	M. musculus domesticus
6.93209e-23	849	2152	233	0.108271	0.274441	GO:0032101	GO:BP	regulation of response to external stimulus	15516	7632	c("GO:0009605", "GO:0048583")	decidua	M. musculus domesticus
8.31019e-23	774	2152	218	0.101301	0.281654	GO:0045321	GO:BP	leukocyte activation	15516	11749	c("GO:0001775", "GO:0002376")	decidua	M. musculus domesticus
2.70576e-22	391	2152	136	0.063197	0.347826	GO:0001819	GO:BP	positive regulation of cytokine production	15516	481	c("GO:0001816", "GO:0001817", "GO:0010628", "GO:0051240")	decidua	M. musculus domesticus
3.17574e-22	2332	2152	494	0.229554	0.211835	GO:0051239	GO:BP	regulation of multicellular organismal process	15516	14037	c("GO:0032501", "GO:0050789")	decidua	M. musculus domesticus
1.32618e-21	455	2152	149	0.0692379	0.327473	GO:0002694	GO:BP	regulation of leukocyte activation	15516	1219	c("GO:0002682", "GO:0045321", "GO:0050865")	decidua	M. musculus domesticus
2.03358e-20	245	2152	98	0.045539	0.4	GO:0002460	GO:BP	adaptive immune response based on somatic recombination of immune receptors built from immunoglobulin superfamily domains	15516	990	GO:0002250	decidua	M. musculus domesticus
6.9267e-20	654	2152	187	0.0868959	0.285933	GO:0046649	GO:BP	lymphocyte activation	15516	12692	GO:0045321	decidua	M. musculus domesticus
7.61225e-20	615	2152	179	0.0831784	0.291057	GO:0031347	GO:BP	regulation of defense response	15516	7395	c("GO:0006952", "GO:0080134")	decidua	M. musculus domesticus
1.72982e-19	624	2152	180	0.0836431	0.288462	GO:0001816	GO:BP	cytokine production	15516	478	c("GO:0010467", "GO:0032501")	decidua	M. musculus domesticus
2.95985e-19	1340	2152	314	0.145911	0.234328	GO:0051240	GO:BP	positive regulation of multicellular organismal process	15516	14038	c("GO:0032501", "GO:0048518", "GO:0051239")	decidua	M. musculus domesticus
5.12636e-19	383	2152	128	0.0594796	0.334204	GO:0031349	GO:BP	positive regulation of defense response	15516	7397	c("GO:0006952", "GO:0031347", "GO:0048584")	decidua	M. musculus domesticus
9.91515e-19	618	2152	177	0.0822491	0.286408	GO:0001817	GO:BP	regulation of cytokine production	15516	479	c("GO:0001816", "GO:0010468", "GO:0051239")	decidua	M. musculus domesticus
1.10257e-18	311	2152	111	0.0515799	0.356913	GO:0050867	GO:BP	positive regulation of cell activation	15516	13750	c("GO:0001775", "GO:0048522", "GO:0050865", "GO:0051240")	decidua	M. musculus domesticus
2.32713e-18	143	2152	68	0.0315985	0.475524	GO:0006959	GO:BP	humoral immune response	15516	2621	GO:0006955	decidua	M. musculus domesticus
9.1181e-18	952	2152	239	0.111059	0.25105	GO:0007155	GO:BP	cell adhesion	15516	2750	GO:0009987	decidua	M. musculus domesticus
1.0687e-17	404	2152	130	0.0604089	0.321782	GO:0051249	GO:BP	regulation of lymphocyte activation	15516	14044	c("GO:0002694", "GO:0046649")	decidua	M. musculus domesticus
1.48262e-17	2473	2152	499	0.231877	0.201779	GO:0042221	GO:BP	response to chemical	15516	10394	GO:0050896	decidua	M. musculus domesticus
4.00637e-17	202	2152	82	0.0381041	0.405941	GO:0042742	GO:BP	defense response to bacterium	15516	10684	c("GO:0009617", "GO:0098542")	decidua	M. musculus domesticus
8.04074e-17	228	2152	88	0.0408922	0.385965	GO:0002449	GO:BP	lymphocyte mediated immunity	15516	979	GO:0002443	decidua	M. musculus domesticus
1.57262e-16	289	2152	102	0.0473978	0.352941	GO:0002696	GO:BP	positive regulation of leukocyte activation	15516	1221	c("GO:0002684", "GO:0002694", "GO:0045321", "GO:0050867")	decidua	M. musculus domesticus
7.04003e-16	303	2152	104	0.0483271	0.343234	GO:0002443	GO:BP	leukocyte mediated immunity	15516	973	GO:0002252	decidua	M. musculus domesticus
1.26366e-15	1755	2152	373	0.173327	0.212536	GO:0048584	GO:BP	positive regulation of response to stimulus	15516	13280	c("GO:0048518", "GO:0048583", "GO:0050896")	decidua	M. musculus domesticus
4.42698e-15	203	2152	79	0.03671	0.389163	GO:0032944	GO:BP	regulation of mononuclear cell proliferation	15516	8209	c("GO:0032943", "GO:0070663")	decidua	M. musculus domesticus
4.98692e-15	474	2152	139	0.0645911	0.293249	GO:0042110	GO:BP	T cell activation	15516	10315	GO:0046649	decidua	M. musculus domesticus
5.07126e-15	262	2152	93	0.0432156	0.354962	GO:0032943	GO:BP	mononuclear cell proliferation	15516	8208	GO:0070661	decidua	M. musculus domesticus
6.60779e-15	1952	2152	403	0.187268	0.206455	GO:0070887	GO:BP	cellular response to chemical stimulus	15516	16854	c("GO:0042221", "GO:0051716")	decidua	M. musculus domesticus
7.58085e-15	221	2152	83	0.0385688	0.375566	GO:0070663	GO:BP	regulation of leukocyte proliferation	15516	16740	c("GO:0042127", "GO:0070661")	decidua	M. musculus domesticus
8.5231e-15	290	2152	99	0.0460037	0.341379	GO:0070661	GO:BP	leukocyte proliferation	15516	16738	GO:0008283	decidua	M. musculus domesticus
1.09474e-14	256	2152	91	0.0422862	0.355469	GO:0046651	GO:BP	lymphocyte proliferation	15516	12693	c("GO:0032943", "GO:0046649")	decidua	M. musculus domesticus
1.66548e-14	163	2152	68	0.0315985	0.417178	GO:0001906	GO:BP	cell killing	15516	529	GO:0009987	decidua	M. musculus domesticus
1.70256e-14	115	2152	55	0.0255576	0.478261	GO:0050729	GO:BP	positive regulation of inflammatory response	15516	13657	c("GO:0006954", "GO:0031349", "GO:0032103", "GO:0050727")	decidua	M. musculus domesticus
1.73347e-14	306	2152	102	0.0473978	0.333333	GO:0050863	GO:BP	regulation of T cell activation	15516	13746	c("GO:0042110", "GO:0051249")	decidua	M. musculus domesticus
1.84606e-14	199	2152	77	0.0357807	0.386935	GO:0050670	GO:BP	regulation of lymphocyte proliferation	15516	13633	c("GO:0032944", "GO:0046651", "GO:0051249")	decidua	M. musculus domesticus
2.72936e-14	281	2152	96	0.0446097	0.341637	GO:0050727	GO:BP	regulation of inflammatory response	15516	13655	c("GO:0006954", "GO:0031347", "GO:0032101")	decidua	M. musculus domesticus
5.77794e-14	4846	2152	846	0.393123	0.174577	GO:0032501	GO:BP	multicellular organismal process	15516	7883	GO:0008150	decidua	M. musculus domesticus
9.28835e-14	308	2152	101	0.0469331	0.327922	GO:1903037	GO:BP	regulation of leukocyte cell-cell adhesion	15516	23291	c("GO:0007159", "GO:0022407")	decidua	M. musculus domesticus
1.06825e-13	336	2152	107	0.0497212	0.318452	GO:0007159	GO:BP	leukocyte cell-cell adhesion	15516	2754	GO:0098609	decidua	M. musculus domesticus
2.03476e-13	293	2152	97	0.0450743	0.331058	GO:0050900	GO:BP	leukocyte migration	15516	13777	c("GO:0002376", "GO:0016477")	decidua	M. musculus domesticus
3.34614e-13	163	2152	66	0.0306691	0.404908	GO:0032640	GO:BP	tumor necrosis factor production	15516	7963	GO:0071706	decidua	M. musculus domesticus
3.34614e-13	163	2152	66	0.0306691	0.404908	GO:0032680	GO:BP	regulation of tumor necrosis factor production	15516	8002	c("GO:0032640", "GO:1903555")	decidua	M. musculus domesticus
3.66585e-13	264	2152	90	0.0418216	0.340909	GO:0051251	GO:BP	positive regulation of lymphocyte activation	15516	14046	c("GO:0002696", "GO:0046649", "GO:0051249")	decidua	M. musculus domesticus
3.97583e-13	384	2152	116	0.0539033	0.302083	GO:0002253	GO:BP	activation of immune response	15516	792	c("GO:0002376", "GO:0050778")	decidua	M. musculus domesticus
6.74129e-13	316	2152	101	0.0469331	0.31962	GO:0002697	GO:BP	regulation of immune effector process	15516	1222	c("GO:0002252", "GO:0002682")	decidua	M. musculus domesticus
7.01114e-13	165	2152	66	0.0306691	0.4	GO:0071706	GO:BP	tumor necrosis factor superfamily cytokine production	15516	17376	GO:0001816	decidua	M. musculus domesticus
7.01114e-13	165	2152	66	0.0306691	0.4	GO:1903555	GO:BP	regulation of tumor necrosis factor superfamily cytokine production	15516	23693	c("GO:0001817", "GO:0071706")	decidua	M. musculus domesticus
7.8868e-13	421	2152	123	0.0571561	0.292162	GO:0002683	GO:BP	negative regulation of immune system process	15516	1208	c("GO:0002376", "GO:0002682", "GO:0048519")	decidua	M. musculus domesticus
1.17695e-12	124	2152	55	0.0255576	0.443548	GO:0032946	GO:BP	positive regulation of mononuclear cell proliferation	15516	8211	c("GO:0032943", "GO:0032944", "GO:0070665")	decidua	M. musculus domesticus
1.6011e-12	121	2152	54	0.0250929	0.446281	GO:0050671	GO:BP	positive regulation of lymphocyte proliferation	15516	13634	c("GO:0032946", "GO:0046651", "GO:0050670", "GO:0051251")	decidua	M. musculus domesticus
2.71137e-12	206	2152	75	0.0348513	0.364078	GO:0002699	GO:BP	positive regulation of immune effector process	15516	1224	c("GO:0002252", "GO:0002684", "GO:0002697")	decidua	M. musculus domesticus
3.94136e-12	1901	2152	383	0.177974	0.201473	GO:0010033	GO:BP	response to organic substance	15516	3883	GO:0042221	decidua	M. musculus domesticus
4.24673e-12	158	2152	63	0.0292751	0.398734	GO:0042129	GO:BP	regulation of T cell proliferation	15516	10328	c("GO:0042098", "GO:0050670", "GO:0050863")	decidua	M. musculus domesticus
6.91323e-12	749	2152	184	0.0855019	0.245661	GO:0008284	GO:BP	positive regulation of cell population proliferation	15516	3186	c("GO:0008283", "GO:0042127", "GO:0048522")	decidua	M. musculus domesticus
7.54407e-12	136	2152	57	0.026487	0.419118	GO:0070665	GO:BP	positive regulation of leukocyte proliferation	15516	16742	c("GO:0008284", "GO:0070661", "GO:0070663")	decidua	M. musculus domesticus
1.03537e-11	309	2152	97	0.0450743	0.313916	GO:0002833	GO:BP	positive regulation of response to biotic stimulus	15516	1350	c("GO:0002831", "GO:0009607", "GO:0048584")	decidua	M. musculus domesticus
1.06934e-11	202	2152	73	0.0339219	0.361386	GO:0050870	GO:BP	positive regulation of T cell activation	15516	13753	c("GO:0042110", "GO:0050863", "GO:0051251", "GO:1903039")	decidua	M. musculus domesticus
1.1141e-11	177	2152	67	0.0311338	0.378531	GO:0030595	GO:BP	leukocyte chemotaxis	15516	7098	c("GO:0050900", "GO:0060326")	decidua	M. musculus domesticus
1.13172e-11	640	2152	163	0.0757435	0.254688	GO:0030155	GO:BP	regulation of cell adhesion	15516	6925	c("GO:0007155", "GO:0050794")	decidua	M. musculus domesticus
1.1656e-11	291	2152	93	0.0432156	0.319588	GO:0045089	GO:BP	positive regulation of innate immune response	15516	11661	c("GO:0002833", "GO:0031349", "GO:0032103", "GO:0045087", "GO:0045088", "GO:0050778")	decidua	M. musculus domesticus
1.16583e-11	86	2152	43	0.0199814	0.5	GO:0032649	GO:BP	regulation of type II interferon production	15516	7972	c("GO:0001817", "GO:0032609")	decidua	M. musculus domesticus
1.16583e-11	86	2152	43	0.0199814	0.5	GO:0032609	GO:BP	type II interferon production	15516	7933	GO:0001816	decidua	M. musculus domesticus
1.44061e-11	83	2152	42	0.0195167	0.506024	GO:0050830	GO:BP	defense response to Gram-positive bacterium	15516	13717	GO:0042742	decidua	M. musculus domesticus
2.34081e-11	171	2152	65	0.0302045	0.380117	GO:0002819	GO:BP	regulation of adaptive immune response	15516	1336	c("GO:0002250", "GO:0050776")	decidua	M. musculus domesticus
2.65602e-11	91	2152	44	0.0204461	0.483516	GO:0042102	GO:BP	positive regulation of T cell proliferation	15516	10312	c("GO:0042098", "GO:0042129", "GO:0050671", "GO:0050870")	decidua	M. musculus domesticus
4.55252e-11	260	2152	85	0.0394981	0.326923	GO:0002237	GO:BP	response to molecule of bacterial origin	15516	777	c("GO:0009617", "GO:0010033", "GO:0043207")	decidua	M. musculus domesticus
4.67326e-11	220	2152	76	0.035316	0.345455	GO:1903039	GO:BP	positive regulation of leukocyte cell-cell adhesion	15516	23293	c("GO:0007159", "GO:0022409", "GO:1903037")	decidua	M. musculus domesticus
5.77963e-11	234	2152	79	0.03671	0.337607	GO:0060326	GO:BP	cell chemotaxis	15516	15004	c("GO:0006935", "GO:0016477", "GO:0070887")	decidua	M. musculus domesticus
6.12763e-11	195	2152	70	0.0325279	0.358974	GO:0042098	GO:BP	T cell proliferation	15516	10310	c("GO:0042110", "GO:0046651")	decidua	M. musculus domesticus
7.58157e-11	400	2152	114	0.052974	0.285	GO:0022407	GO:BP	regulation of cell-cell adhesion	15516	6835	c("GO:0030155", "GO:0098609")	decidua	M. musculus domesticus
7.73744e-11	410	2152	116	0.0539033	0.282927	GO:0045785	GO:BP	positive regulation of cell adhesion	15516	12013	c("GO:0007155", "GO:0030155", "GO:0048522")	decidua	M. musculus domesticus
9.92244e-11	1305	2152	278	0.129182	0.213027	GO:0042127	GO:BP	regulation of cell population proliferation	15516	10326	c("GO:0008283", "GO:0050794")	decidua	M. musculus domesticus
1.29055e-10	35	2152	25	0.0116171	0.714286	GO:0046641	GO:BP	positive regulation of alpha-beta T cell proliferation	15516	12684	c("GO:0042102", "GO:0046633", "GO:0046635", "GO:0046640")	decidua	M. musculus domesticus
1.36562e-10	423	2152	118	0.0548327	0.27896	GO:0002831	GO:BP	regulation of response to biotic stimulus	15516	1348	c("GO:0009607", "GO:0048583")	decidua	M. musculus domesticus
2.07923e-10	157	2152	60	0.027881	0.382166	GO:0002822	GO:BP	regulation of adaptive immune response based on somatic recombination of immune receptors built from immunoglobulin superfamily domains	15516	1339	c("GO:0002460", "GO:0002819")	decidua	M. musculus domesticus
2.4768e-10	357	2152	104	0.0483271	0.291317	GO:0045088	GO:BP	regulation of innate immune response	15516	11660	c("GO:0002831", "GO:0031347", "GO:0032101", "GO:0045087", "GO:0050776")	decidua	M. musculus domesticus
3.17011e-10	142	2152	56	0.0260223	0.394366	GO:0071674	GO:BP	mononuclear cell migration	15516	17349	GO:0050900	decidua	M. musculus domesticus
3.89313e-10	2947	2152	539	0.250465	0.182898	GO:0048583	GO:BP	regulation of response to stimulus	15516	13279	c("GO:0050789", "GO:0050896")	decidua	M. musculus domesticus
4.24922e-10	638	2152	158	0.0734201	0.247649	GO:0098609	GO:BP	cell-cell adhesion	15516	19347	GO:0007155	decidua	M. musculus domesticus
5.57563e-10	1490	2152	306	0.142193	0.205369	GO:0071310	GO:BP	cellular response to organic substance	15516	17066	c("GO:0010033", "GO:0070887")	decidua	M. musculus domesticus
6.49105e-10	29	2152	22	0.010223	0.758621	GO:0002675	GO:BP	positive regulation of acute inflammatory response	15516	1200	c("GO:0002526", "GO:0002673", "GO:0050729")	decidua	M. musculus domesticus
8.05112e-10	258	2152	82	0.0381041	0.317829	GO:0022409	GO:BP	positive regulation of cell-cell adhesion	15516	6837	c("GO:0022407", "GO:0045785", "GO:0098609")	decidua	M. musculus domesticus
8.78687e-10	909	2152	206	0.0957249	0.226623	GO:0051241	GO:BP	negative regulation of multicellular organismal process	15516	14039	c("GO:0032501", "GO:0048519", "GO:0051239")	decidua	M. musculus domesticus
1.12117e-09	316	2152	94	0.0436803	0.297468	GO:0006935	GO:BP	chemotaxis	15516	2604	c("GO:0042221", "GO:0042330")	decidua	M. musculus domesticus
1.38155e-09	317	2152	94	0.0436803	0.29653	GO:0042330	GO:BP	taxis	15516	10442	c("GO:0009605", "GO:0040011")	decidua	M. musculus domesticus
3.12355e-09	1921	2152	373	0.173327	0.19417	GO:0007166	GO:BP	cell surface receptor signaling pathway	15516	2761	GO:0007165	decidua	M. musculus domesticus
3.33887e-09	53	2152	30	0.0139405	0.566038	GO:0046633	GO:BP	alpha-beta T cell proliferation	15516	12676	c("GO:0042098", "GO:0046631")	decidua	M. musculus domesticus
3.36308e-09	44	2152	27	0.0125465	0.613636	GO:0002673	GO:BP	regulation of acute inflammatory response	15516	1198	c("GO:0002526", "GO:0050727")	decidua	M. musculus domesticus
6.90543e-09	425	2152	114	0.052974	0.268235	GO:0007186	GO:BP	G protein-coupled receptor signaling pathway	15516	2775	GO:0007165	decidua	M. musculus domesticus
7.33656e-09	48	2152	28	0.0130112	0.583333	GO:0046640	GO:BP	regulation of alpha-beta T cell proliferation	15516	12683	c("GO:0042129", "GO:0046633", "GO:0046634")	decidua	M. musculus domesticus
7.65255e-09	934	2152	207	0.0961896	0.221627	GO:0010628	GO:BP	positive regulation of gene expression	15516	4324	c("GO:0010467", "GO:0010468", "GO:0010557")	decidua	M. musculus domesticus
8.78641e-09	259	2152	80	0.0371747	0.30888	GO:0009615	GO:BP	response to virus	15516	3578	GO:0051707	decidua	M. musculus domesticus
1.09631e-08	347	2152	98	0.045539	0.282421	GO:0043410	GO:BP	positive regulation of MAPK cascade	15516	11033	c("GO:0000165", "GO:0043408", "GO:1902533")	decidua	M. musculus domesticus
1.12995e-08	29	2152	21	0.00975836	0.724138	GO:0006956	GO:BP	complement activation	15516	2618	c("GO:0002252", "GO:0002253", "GO:0006959")	decidua	M. musculus domesticus
1.1656e-08	75	2152	36	0.0167286	0.48	GO:0030101	GO:BP	natural killer cell activation	15516	6916	GO:0046649	decidua	M. musculus domesticus
1.19998e-08	183	2152	63	0.0292751	0.344262	GO:0097529	GO:BP	myeloid leukocyte migration	15516	19231	GO:0050900	decidua	M. musculus domesticus
1.25572e-08	97	2152	42	0.0195167	0.43299	GO:0002456	GO:BP	T cell mediated immunity	15516	986	c("GO:0002449", "GO:0002460")	decidua	M. musculus domesticus
1.55268e-08	524	2152	132	0.0613383	0.251908	GO:0030001	GO:BP	metal ion transport	15516	6883	GO:0006812	decidua	M. musculus domesticus
1.85542e-08	330	2152	94	0.0436803	0.284848	GO:0019221	GO:BP	cytokine-mediated signaling pathway	15516	5788	c("GO:0007166", "GO:0071345")	decidua	M. musculus domesticus
2.26485e-08	110	2152	45	0.0209108	0.409091	GO:0002821	GO:BP	positive regulation of adaptive immune response	15516	1338	c("GO:0002250", "GO:0002819", "GO:0050778")	decidua	M. musculus domesticus
2.37514e-08	91	2152	40	0.0185874	0.43956	GO:0019730	GO:BP	antimicrobial humoral response	15516	6236	c("GO:0006959", "GO:0140546")	decidua	M. musculus domesticus
3.06905e-08	135	2152	51	0.0236989	0.377778	GO:0032635	GO:BP	interleukin-6 production	15516	7958	GO:0001816	decidua	M. musculus domesticus
3.06905e-08	135	2152	51	0.0236989	0.377778	GO:0032675	GO:BP	regulation of interleukin-6 production	15516	7997	c("GO:0001817", "GO:0032635")	decidua	M. musculus domesticus
3.20012e-08	44	2152	26	0.0120818	0.590909	GO:0048247	GO:BP	lymphocyte chemotaxis	15516	13029	c("GO:0030595", "GO:0072676")	decidua	M. musculus domesticus
3.30252e-08	111	2152	45	0.0209108	0.405405	GO:0001909	GO:BP	leukocyte mediated cytotoxicity	15516	531	c("GO:0001906", "GO:0002443")	decidua	M. musculus domesticus
3.35666e-08	115	2152	46	0.0213755	0.4	GO:0019724	GO:BP	B cell mediated immunity	15516	6233	c("GO:0002449", "GO:0002460")	decidua	M. musculus domesticus
4.52176e-08	104	2152	43	0.0199814	0.413462	GO:0002824	GO:BP	positive regulation of adaptive immune response based on somatic recombination of immune receptors built from immunoglobulin superfamily domains	15516	1341	c("GO:0002460", "GO:0002821", "GO:0002822")	decidua	M. musculus domesticus
4.52176e-08	104	2152	43	0.0199814	0.413462	GO:0032760	GO:BP	positive regulation of tumor necrosis factor production	15516	8080	c("GO:0032640", "GO:0032680", "GO:1903557")	decidua	M. musculus domesticus
4.5852e-08	33	2152	22	0.010223	0.666667	GO:0002478	GO:BP	antigen processing and presentation of exogenous peptide antigen	15516	1008	c("GO:0019884", "GO:0048002")	decidua	M. musculus domesticus
4.64255e-08	188	2152	63	0.0292751	0.335106	GO:0002274	GO:BP	myeloid leukocyte activation	15516	813	GO:0045321	decidua	M. musculus domesticus
5.50269e-08	239	2152	74	0.0343866	0.309623	GO:0030198	GO:BP	extracellular matrix organization	15516	6944	c("GO:0043062", "GO:0045229")	decidua	M. musculus domesticus
5.50269e-08	239	2152	74	0.0343866	0.309623	GO:0045229	GO:BP	external encapsulating structure organization	15516	11733	GO:0016043	decidua	M. musculus domesticus
5.72121e-08	282	2152	83	0.0385688	0.294326	GO:0006816	GO:BP	calcium ion transport	15516	2524	GO:0030001	decidua	M. musculus domesticus
5.75157e-08	1569	2152	310	0.144052	0.197578	GO:0008283	GO:BP	cell population proliferation	15516	3185	GO:0009987	decidua	M. musculus domesticus
6.07459e-08	154	2152	55	0.0255576	0.357143	GO:0046631	GO:BP	alpha-beta T cell activation	15516	12674	GO:0042110	decidua	M. musculus domesticus
6.20872e-08	48	2152	27	0.0125465	0.5625	GO:0019731	GO:BP	antibacterial humoral response	15516	6237	c("GO:0019730", "GO:0042742")	decidua	M. musculus domesticus
6.58053e-08	45	2152	26	0.0120818	0.577778	GO:0032814	GO:BP	regulation of natural killer cell activation	15516	8117	c("GO:0030101", "GO:0051249")	decidua	M. musculus domesticus
6.64003e-08	105	2152	43	0.0199814	0.409524	GO:1903557	GO:BP	positive regulation of tumor necrosis factor superfamily cytokine production	15516	23695	c("GO:0001819", "GO:0071706", "GO:1903555")	decidua	M. musculus domesticus
6.89483e-08	194	2152	64	0.0297398	0.329897	GO:0002685	GO:BP	regulation of leukocyte migration	15516	1210	c("GO:0002682", "GO:0030334", "GO:0050900")	decidua	M. musculus domesticus
6.89537e-08	240	2152	74	0.0343866	0.308333	GO:0043062	GO:BP	extracellular structure organization	15516	10859	GO:0016043	decidua	M. musculus domesticus
7.09439e-08	738	2152	169	0.0785316	0.228997	GO:0034097	GO:BP	response to cytokine	15516	8691	GO:0010033	decidua	M. musculus domesticus
7.85294e-08	3863	2152	664	0.30855	0.171887	GO:0023052	GO:BP	signaling	15516	6877	GO:0050789	decidua	M. musculus domesticus
8.54135e-08	134	2152	50	0.0232342	0.373134	GO:0002687	GO:BP	positive regulation of leukocyte migration	15516	1212	c("GO:0002684", "GO:0002685", "GO:0030335", "GO:0050900")	decidua	M. musculus domesticus
9.34681e-08	83	2152	37	0.0171933	0.445783	GO:0002720	GO:BP	positive regulation of cytokine production involved in immune response	15516	1245	c("GO:0001819", "GO:0002367", "GO:0002702", "GO:0002718")	decidua	M. musculus domesticus
1.17671e-07	3536	2152	614	0.285316	0.173643	GO:0007165	GO:BP	signal transduction	15516	2760	c("GO:0007154", "GO:0009987", "GO:0023052", "GO:0050794", "GO:0051716")	decidua	M. musculus domesticus
1.19823e-07	631	2152	149	0.0692379	0.236133	GO:0006811	GO:BP	monoatomic ion transport	15516	2520	GO:0006810	decidua	M. musculus domesticus
1.35251e-07	59	2152	30	0.0139405	0.508475	GO:0032729	GO:BP	positive regulation of type II interferon production	15516	8050	c("GO:0001819", "GO:0032609", "GO:0032649")	decidua	M. musculus domesticus
1.40721e-07	115	2152	45	0.0209108	0.391304	GO:0002367	GO:BP	cytokine production involved in immune response	15516	906	c("GO:0001816", "GO:0002440", "GO:0006955")	decidua	M. musculus domesticus
1.40721e-07	115	2152	45	0.0209108	0.391304	GO:0002718	GO:BP	regulation of cytokine production involved in immune response	15516	1243	c("GO:0001817", "GO:0002367", "GO:0002700")	decidua	M. musculus domesticus
1.46907e-07	179	2152	60	0.027881	0.335196	GO:0071219	GO:BP	cellular response to molecule of bacterial origin	15516	16979	c("GO:0002237", "GO:0071216")	decidua	M. musculus domesticus
1.62729e-07	3924	2152	671	0.311803	0.170999	GO:0007154	GO:BP	cell communication	15516	2749	GO:0009987	decidua	M. musculus domesticus
1.66932e-07	244	2152	74	0.0343866	0.303279	GO:0032496	GO:BP	response to lipopolysaccharide	15516	7879	c("GO:0002237", "GO:0033993", "GO:1901700")	decidua	M. musculus domesticus
2.02044e-07	112	2152	44	0.0204461	0.392857	GO:0016064	GO:BP	immunoglobulin mediated immune response	15516	5156	GO:0019724	decidua	M. musculus domesticus
2.22553e-07	799	2152	178	0.0827138	0.222778	GO:0030097	GO:BP	hemopoiesis	15516	6912	GO:0048468	decidua	M. musculus domesticus
2.22933e-07	32	2152	21	0.00975836	0.65625	GO:0009595	GO:BP	detection of biotic stimulus	15516	3563	c("GO:0009607", "GO:0051606")	decidua	M. musculus domesticus
2.2657e-07	50	2152	27	0.0125465	0.54	GO:0048002	GO:BP	antigen processing and presentation of peptide antigen	15516	12883	GO:0019882	decidua	M. musculus domesticus
2.61226e-07	125	2152	47	0.0218401	0.376	GO:0002702	GO:BP	positive regulation of production of molecular mediator of immune response	15516	1227	c("GO:0002440", "GO:0002699", "GO:0002700", "GO:0010628")	decidua	M. musculus domesticus
3.33867e-07	953	2152	204	0.0947955	0.214061	GO:0040011	GO:BP	locomotion	15516	10240	GO:0008150	decidua	M. musculus domesticus
3.70049e-07	498	2152	123	0.0571561	0.246988	GO:0002521	GO:BP	leukocyte differentiation	15516	1050	c("GO:0030097", "GO:0030154")	decidua	M. musculus domesticus
3.87917e-07	94	2152	39	0.0181227	0.414894	GO:0032755	GO:BP	positive regulation of interleukin-6 production	15516	8075	c("GO:0001819", "GO:0032635", "GO:0032675")	decidua	M. musculus domesticus
4.64601e-07	170	2152	57	0.026487	0.335294	GO:0002700	GO:BP	regulation of production of molecular mediator of immune response	15516	1225	c("GO:0002440", "GO:0002697", "GO:0010468")	decidua	M. musculus domesticus
5.03628e-07	58	2152	29	0.0134758	0.5	GO:0031343	GO:BP	positive regulation of cell killing	15516	7391	c("GO:0001906", "GO:0031341", "GO:0048522")	decidua	M. musculus domesticus
5.32826e-07	33	2152	21	0.00975836	0.636364	GO:0032816	GO:BP	positive regulation of natural killer cell activation	15516	8119	c("GO:0030101", "GO:0032814", "GO:0051251")	decidua	M. musculus domesticus
5.79827e-07	1172	2152	240	0.111524	0.204778	GO:1901700	GO:BP	response to oxygen-containing compound	15516	22187	GO:0042221	decidua	M. musculus domesticus
6.05953e-07	39	2152	23	0.0106877	0.589744	GO:0019884	GO:BP	antigen processing and presentation of exogenous antigen	15516	6284	GO:0019882	decidua	M. musculus domesticus
6.81252e-07	497	2152	122	0.0566914	0.245473	GO:0040017	GO:BP	positive regulation of locomotion	15516	10246	c("GO:0040011", "GO:0040012", "GO:0048518")	decidua	M. musculus domesticus
6.92e-07	662	2152	152	0.070632	0.229607	GO:0071345	GO:BP	cellular response to cytokine stimulus	15516	17097	c("GO:0034097", "GO:0071310")	decidua	M. musculus domesticus
7.21238e-07	376	2152	99	0.0460037	0.263298	GO:1903131	GO:BP	mononuclear cell differentiation	15516	23363	GO:0002521	decidua	M. musculus domesticus
7.6533e-07	88	2152	37	0.0171933	0.420455	GO:0072676	GO:BP	lymphocyte migration	15516	18012	GO:0071674	decidua	M. musculus domesticus
8.21657e-07	1176	2152	240	0.111524	0.204082	GO:0016477	GO:BP	cell migration	15516	5292	GO:0048870	decidua	M. musculus domesticus
8.47984e-07	100	2152	40	0.0185874	0.4	GO:1990266	GO:BP	neutrophil migration	15516	25792	GO:0097530	decidua	M. musculus domesticus
8.69543e-07	488	2152	120	0.0557621	0.245902	GO:2000147	GO:BP	positive regulation of cell motility	15516	26168	c("GO:0040017", "GO:0048522", "GO:0048870", "GO:2000145")	decidua	M. musculus domesticus
9.3342e-07	1274	2152	256	0.118959	0.200942	GO:0048870	GO:BP	cell motility	15516	13538	GO:0009987	decidua	M. musculus domesticus
9.88211e-07	23	2152	17	0.00789963	0.73913	GO:0002864	GO:BP	regulation of acute inflammatory response to antigenic stimulus	15516	1381	c("GO:0002438", "GO:0002673", "GO:0002861")	decidua	M. musculus domesticus
1.04339e-06	1089	2152	225	0.104554	0.206612	GO:0080134	GO:BP	regulation of response to stress	15516	18338	c("GO:0006950", "GO:0048583")	decidua	M. musculus domesticus
1.20927e-06	105	2152	41	0.019052	0.390476	GO:0002688	GO:BP	regulation of leukocyte chemotaxis	15516	1213	c("GO:0002685", "GO:0030595", "GO:0050920")	decidua	M. musculus domesticus
1.30129e-06	165	2152	55	0.0255576	0.333333	GO:0070374	GO:BP	positive regulation of ERK1 and ERK2 cascade	15516	16580	c("GO:0043410", "GO:0070371", "GO:0070372")	decidua	M. musculus domesticus
1.33597e-06	53	2152	27	0.0125465	0.509434	GO:0001912	GO:BP	positive regulation of leukocyte mediated cytotoxicity	15516	534	c("GO:0001909", "GO:0001910", "GO:0002705", "GO:0031343")	decidua	M. musculus domesticus
1.3787e-06	1176	2152	239	0.111059	0.203231	GO:2000026	GO:BP	regulation of multicellular organismal development	15516	26054	c("GO:0007275", "GO:0050793", "GO:0051239")	decidua	M. musculus domesticus
1.37997e-06	67	2152	31	0.0144052	0.462687	GO:0002526	GO:BP	acute inflammatory response	15516	1055	GO:0006954	decidua	M. musculus domesticus
1.41038e-06	152	2152	52	0.0241636	0.342105	GO:0002706	GO:BP	regulation of lymphocyte mediated immunity	15516	1231	c("GO:0002449", "GO:0002703")	decidua	M. musculus domesticus
1.54855e-06	245	2152	72	0.0334572	0.293878	GO:0055074	GO:BP	calcium ion homeostasis	15516	14695	c("GO:0055080", "GO:0098771")	decidua	M. musculus domesticus
1.59008e-06	26	2152	18	0.00836431	0.692308	GO:0070269	GO:BP	pyroptosis	15516	16523	GO:0012501	decidua	M. musculus domesticus
1.62797e-06	569	2152	134	0.0622677	0.235501	GO:0006812	GO:BP	monoatomic cation transport	15516	2521	GO:0006811	decidua	M. musculus domesticus
1.66515e-06	21	2152	16	0.00743494	0.761905	GO:0002524	GO:BP	hypersensitivity	15516	1053	GO:0002438	decidua	M. musculus domesticus
2.13446e-06	199	2152	62	0.0288104	0.311558	GO:0071216	GO:BP	cellular response to biotic stimulus	15516	16976	c("GO:0009607", "GO:0051716")	decidua	M. musculus domesticus
2.23801e-06	83	2152	35	0.0162639	0.421687	GO:0030593	GO:BP	neutrophil chemotaxis	15516	7097	c("GO:0071621", "GO:1990266")	decidua	M. musculus domesticus
2.64844e-06	19	2152	15	0.00697026	0.789474	GO:0002883	GO:BP	regulation of hypersensitivity	15516	1400	c("GO:0002524", "GO:0002864")	decidua	M. musculus domesticus
2.87776e-06	120	2152	44	0.0204461	0.366667	GO:0097530	GO:BP	granulocyte migration	15516	19232	GO:0097529	decidua	M. musculus domesticus
3.03375e-06	229	2152	68	0.0315985	0.296943	GO:0006874	GO:BP	intracellular calcium ion homeostasis	15516	2561	c("GO:0030003", "GO:0055074")	decidua	M. musculus domesticus
3.15558e-06	173	2152	56	0.0260223	0.323699	GO:0071222	GO:BP	cellular response to lipopolysaccharide	15516	16982	c("GO:0032496", "GO:0071219", "GO:0071396", "GO:1901701")	decidua	M. musculus domesticus
3.36165e-06	108	2152	41	0.019052	0.37963	GO:0051606	GO:BP	detection of stimulus	15516	14277	GO:0050896	decidua	M. musculus domesticus
3.56401e-06	592	2152	137	0.0636617	0.231419	GO:0033993	GO:BP	response to lipid	15516	8654	GO:0010033	decidua	M. musculus domesticus
3.59202e-06	206	2152	63	0.0292751	0.305825	GO:0051607	GO:BP	defense response to virus	15516	14278	c("GO:0009615", "GO:0140546")	decidua	M. musculus domesticus
3.63466e-06	2687	2152	476	0.22119	0.177149	GO:0006950	GO:BP	response to stress	15516	2613	GO:0050896	decidua	M. musculus domesticus
3.87519e-06	17	2152	14	0.00650558	0.823529	GO:0002885	GO:BP	positive regulation of hypersensitivity	15516	1402	c("GO:0002524", "GO:0002866", "GO:0002883")	decidua	M. musculus domesticus
3.92148e-06	121	2152	44	0.0204461	0.363636	GO:0002705	GO:BP	positive regulation of leukocyte mediated immunity	15516	1230	c("GO:0002443", "GO:0002699", "GO:0002703")	decidua	M. musculus domesticus
4.6074e-06	341	2152	90	0.0418216	0.26393	GO:0030098	GO:BP	lymphocyte differentiation	15516	6913	c("GO:0046649", "GO:1903131")	decidua	M. musculus domesticus
5.13496e-06	474	2152	115	0.0534387	0.242616	GO:0030335	GO:BP	positive regulation of cell migration	15516	7018	c("GO:0016477", "GO:0030334", "GO:2000147")	decidua	M. musculus domesticus
5.22348e-06	1277	2152	253	0.117565	0.198121	GO:0141124	GO:BP	intracellular signaling cassette	15516	20599	GO:0035556	decidua	M. musculus domesticus
5.45935e-06	33	2152	20	0.00929368	0.606061	GO:0002717	GO:BP	positive regulation of natural killer cell mediated immunity	15516	1242	c("GO:0002228", "GO:0002708", "GO:0002715", "GO:0045089")	decidua	M. musculus domesticus
5.71978e-06	118	2152	43	0.0199814	0.364407	GO:0034341	GO:BP	response to type II interferon	15516	8870	c("GO:0034097", "GO:0045087")	decidua	M. musculus domesticus
6.54547e-06	422	2152	105	0.0487918	0.248815	GO:0071396	GO:BP	cellular response to lipid	15516	17148	c("GO:0033993", "GO:0071310")	decidua	M. musculus domesticus
7.31671e-06	94	2152	37	0.0171933	0.393617	GO:0031341	GO:BP	regulation of cell killing	15516	7389	c("GO:0001906", "GO:0050794")	decidua	M. musculus domesticus
8.11699e-06	205	2152	62	0.0288104	0.302439	GO:0002703	GO:BP	regulation of leukocyte mediated immunity	15516	1228	c("GO:0002443", "GO:0002697")	decidua	M. musculus domesticus
8.32385e-06	71	2152	31	0.0144052	0.43662	GO:0046635	GO:BP	positive regulation of alpha-beta T cell activation	15516	12678	c("GO:0046631", "GO:0046634", "GO:0050870")	decidua	M. musculus domesticus
8.96649e-06	4627	2152	762	0.354089	0.164686	GO:0051716	GO:BP	cellular response to stimulus	15516	14364	c("GO:0009987", "GO:0050896")	decidua	M. musculus domesticus
9.13014e-06	75	2152	32	0.0148699	0.426667	GO:0006690	GO:BP	icosanoid metabolic process	15516	2425	GO:0019752	decidua	M. musculus domesticus
9.6573e-06	818	2152	175	0.0813197	0.213936	GO:2000145	GO:BP	regulation of cell motility	15516	26166	c("GO:0040012", "GO:0048870", "GO:0050794")	decidua	M. musculus domesticus
9.9829e-06	230	2152	67	0.0311338	0.291304	GO:0002218	GO:BP	activation of innate immune response	15516	760	c("GO:0002253", "GO:0045089")	decidua	M. musculus domesticus
1.11795e-05	197	2152	60	0.027881	0.304569	GO:0002440	GO:BP	production of molecular mediator of immune response	15516	970	c("GO:0002376", "GO:0010467")	decidua	M. musculus domesticus
1.42225e-05	100	2152	38	0.017658	0.38	GO:0002708	GO:BP	positive regulation of lymphocyte mediated immunity	15516	1233	c("GO:0002449", "GO:0002705", "GO:0002706")	decidua	M. musculus domesticus
1.49658e-05	338	2152	88	0.0408922	0.260355	GO:0002764	GO:BP	immune response-regulating signaling pathway	15516	1282	c("GO:0007165", "GO:0050776")	decidua	M. musculus domesticus
1.51977e-05	18	2152	14	0.00650558	0.777778	GO:0002866	GO:BP	positive regulation of acute inflammatory response to antigenic stimulus	15516	1383	c("GO:0002438", "GO:0002675", "GO:0002863", "GO:0002864")	decidua	M. musculus domesticus
1.60127e-05	44	2152	23	0.0106877	0.522727	GO:0002548	GO:BP	monocyte chemotaxis	15516	1076	c("GO:0030595", "GO:0071674", "GO:0097529")	decidua	M. musculus domesticus
1.61938e-05	166	2152	53	0.0246283	0.319277	GO:0050777	GO:BP	negative regulation of immune response	15516	13680	c("GO:0002683", "GO:0006955", "GO:0048585", "GO:0050776")	decidua	M. musculus domesticus
1.70094e-05	783	2152	168	0.0780669	0.214559	GO:0030334	GO:BP	regulation of cell migration	15516	7017	c("GO:0016477", "GO:2000145")	decidua	M. musculus domesticus
1.97795e-05	101	2152	38	0.017658	0.376238	GO:0071621	GO:BP	granulocyte chemotaxis	15516	17303	c("GO:0030595", "GO:0097530")	decidua	M. musculus domesticus
1.98102e-05	843	2152	178	0.0827138	0.211151	GO:0040012	GO:BP	regulation of locomotion	15516	10241	c("GO:0040011", "GO:0050789")	decidua	M. musculus domesticus
2.06904e-05	1412	2152	272	0.126394	0.192635	GO:0010647	GO:BP	positive regulation of cell communication	15516	4343	c("GO:0007154", "GO:0010646", "GO:0048522")	decidua	M. musculus domesticus
2.41481e-05	32	2152	19	0.008829	0.59375	GO:0045954	GO:BP	positive regulation of natural killer cell mediated cytotoxicity	15516	12144	c("GO:0001912", "GO:0002717", "GO:0042267", "GO:0042269")	decidua	M. musculus domesticus
2.59673e-05	389	2152	97	0.0450743	0.249357	GO:0098771	GO:BP	inorganic ion homeostasis	15516	19429	GO:0048878	decidua	M. musculus domesticus
2.79083e-05	498	2152	117	0.054368	0.23494	GO:0043408	GO:BP	regulation of MAPK cascade	15516	11031	c("GO:0000165", "GO:1902531")	decidua	M. musculus domesticus
2.85894e-05	74	2152	31	0.0144052	0.418919	GO:0002709	GO:BP	regulation of T cell mediated immunity	15516	1234	c("GO:0002456", "GO:0002706", "GO:0002822")	decidua	M. musculus domesticus
2.96629e-05	1417	2152	272	0.126394	0.191955	GO:0023056	GO:BP	positive regulation of signaling	15516	6878	c("GO:0023051", "GO:0023052", "GO:0048518")	decidua	M. musculus domesticus
3.06383e-05	82	2152	33	0.0153346	0.402439	GO:0001910	GO:BP	regulation of leukocyte mediated cytotoxicity	15516	532	c("GO:0001909", "GO:0002703", "GO:0031341")	decidua	M. musculus domesticus
3.08134e-05	86	2152	34	0.0157993	0.395349	GO:0002690	GO:BP	positive regulation of leukocyte chemotaxis	15516	1215	c("GO:0002687", "GO:0002688", "GO:0030595", "GO:0050921")	decidua	M. musculus domesticus
3.30647e-05	63	2152	28	0.0130112	0.444444	GO:0071677	GO:BP	positive regulation of mononuclear cell migration	15516	17352	c("GO:0002687", "GO:0071674", "GO:0071675")	decidua	M. musculus domesticus
3.82322e-05	179	2152	55	0.0255576	0.307263	GO:0050920	GO:BP	regulation of chemotaxis	15516	13797	c("GO:0006935", "GO:0032101", "GO:0040012")	decidua	M. musculus domesticus
4.57636e-05	36	2152	20	0.00929368	0.555556	GO:0036037	GO:BP	CD8-positive, alpha-beta T cell activation	15516	9726	GO:0046631	decidua	M. musculus domesticus
5.04396e-05	30	2152	18	0.00836431	0.6	GO:0002438	GO:BP	acute inflammatory response to antigenic stimulus	15516	968	c("GO:0002437", "GO:0002526")	decidua	M. musculus domesticus
5.04396e-05	30	2152	18	0.00836431	0.6	GO:0032753	GO:BP	positive regulation of interleukin-4 production	15516	8073	c("GO:0001819", "GO:0032633", "GO:0032673")	decidua	M. musculus domesticus
5.65525e-05	554	2152	126	0.0585502	0.227437	GO:0000165	GO:BP	MAPK cascade	15516	56	GO:0141124	decidua	M. musculus domesticus
5.86334e-05	1137	2152	225	0.104554	0.197889	GO:0003008	GO:BP	system process	15516	1466	GO:0032501	decidua	M. musculus domesticus
6.30914e-05	84	2152	33	0.0153346	0.392857	GO:0019882	GO:BP	antigen processing and presentation	15516	6282	GO:0002376	decidua	M. musculus domesticus
6.6827e-05	332	2152	85	0.0394981	0.256024	GO:0002757	GO:BP	immune response-activating signaling pathway	15516	1275	c("GO:0002253", "GO:0002764")	decidua	M. musculus domesticus
7.70287e-05	22	2152	15	0.00697026	0.681818	GO:0098581	GO:BP	detection of external biotic stimulus	15516	19340	c("GO:0009595", "GO:0043207")	decidua	M. musculus domesticus
7.70287e-05	22	2152	15	0.00697026	0.681818	GO:0001787	GO:BP	natural killer cell proliferation	15516	454	c("GO:0030101", "GO:0046651")	decidua	M. musculus domesticus
8.048e-05	876	2152	181	0.0841078	0.206621	GO:1901701	GO:BP	cellular response to oxygen-containing compound	15516	22188	c("GO:0070887", "GO:1901700")	decidua	M. musculus domesticus
8.38453e-05	69	2152	29	0.0134758	0.42029	GO:0002228	GO:BP	natural killer cell mediated immunity	15516	768	c("GO:0002449", "GO:0045087")	decidua	M. musculus domesticus
9.47005e-05	155	2152	49	0.0227695	0.316129	GO:0048771	GO:BP	tissue remodeling	15516	13445	GO:0032501	decidua	M. musculus domesticus
0.000106437	44	2152	22	0.010223	0.5	GO:0035458	GO:BP	cellular response to interferon-beta	15516	9353	c("GO:0035456", "GO:0071345")	decidua	M. musculus domesticus
0.000107417	51	2152	24	0.0111524	0.470588	GO:0035456	GO:BP	response to interferon-beta	15516	9351	GO:0034097	decidua	M. musculus domesticus
0.000111993	346	2152	87	0.0404275	0.251445	GO:1903706	GO:BP	regulation of hemopoiesis	15516	23819	c("GO:0002682", "GO:0030097", "GO:0060284", "GO:2000026")	decidua	M. musculus domesticus
0.000112034	213	2152	61	0.0283457	0.286385	GO:0031348	GO:BP	negative regulation of defense response	15516	7396	c("GO:0006952", "GO:0031347", "GO:0048585")	decidua	M. musculus domesticus
0.000125451	120	2152	41	0.019052	0.341667	GO:0050921	GO:BP	positive regulation of chemotaxis	15516	13798	c("GO:0006935", "GO:0032103", "GO:0040017", "GO:0050920")	decidua	M. musculus domesticus
0.000128918	82	2152	32	0.0148699	0.390244	GO:0032642	GO:BP	regulation of chemokine production	15516	7965	c("GO:0001817", "GO:0032602")	decidua	M. musculus domesticus
0.000128918	82	2152	32	0.0148699	0.390244	GO:0032602	GO:BP	chemokine production	15516	7926	GO:0001816	decidua	M. musculus domesticus
0.000130413	204	2152	59	0.0274164	0.289216	GO:0009410	GO:BP	response to xenobiotic stimulus	15516	3512	GO:0042221	decidua	M. musculus domesticus
0.000130413	204	2152	59	0.0274164	0.289216	GO:0070588	GO:BP	calcium ion transmembrane transport	15516	16689	c("GO:0006816", "GO:0098655", "GO:0098662")	decidua	M. musculus domesticus
0.000130647	775	2152	163	0.0757435	0.210323	GO:1902533	GO:BP	positive regulation of intracellular signal transduction	15516	22897	c("GO:0009967", "GO:0035556", "GO:1902531")	decidua	M. musculus domesticus
0.000136782	15	2152	12	0.00557621	0.8	GO:0002894	GO:BP	positive regulation of type II hypersensitivity	15516	1411	c("GO:0002445", "GO:0002885", "GO:0002888", "GO:0002891", "GO:0002892")	decidua	M. musculus domesticus
0.000136782	15	2152	12	0.00557621	0.8	GO:0001798	GO:BP	positive regulation of type IIa hypersensitivity	15516	460	c("GO:0001794", "GO:0001796", "GO:0002894")	decidua	M. musculus domesticus
0.000136782	15	2152	12	0.00557621	0.8	GO:0001796	GO:BP	regulation of type IIa hypersensitivity	15516	458	c("GO:0001794", "GO:0002892")	decidua	M. musculus domesticus
0.000136782	15	2152	12	0.00557621	0.8	GO:0001794	GO:BP	type IIa hypersensitivity	15516	456	GO:0002445	decidua	M. musculus domesticus
0.000136782	15	2152	12	0.00557621	0.8	GO:0002445	GO:BP	type II hypersensitivity	15516	975	c("GO:0002444", "GO:0002524", "GO:0016064")	decidua	M. musculus domesticus
0.000136782	15	2152	12	0.00557621	0.8	GO:0002892	GO:BP	regulation of type II hypersensitivity	15516	1409	c("GO:0002445", "GO:0002883", "GO:0002886", "GO:0002889")	decidua	M. musculus domesticus
0.00014047	48	2152	23	0.0106877	0.479167	GO:0001913	GO:BP	T cell mediated cytotoxicity	15516	535	c("GO:0001909", "GO:0002456")	decidua	M. musculus domesticus
0.000146255	20	2152	14	0.00650558	0.7	GO:0032817	GO:BP	regulation of natural killer cell proliferation	15516	8120	c("GO:0001787", "GO:0032814", "GO:0050670")	decidua	M. musculus domesticus
0.000185776	35	2152	19	0.008829	0.542857	GO:0032633	GO:BP	interleukin-4 production	15516	7956	GO:0001816	decidua	M. musculus domesticus
0.000185776	35	2152	19	0.008829	0.542857	GO:0032673	GO:BP	regulation of interleukin-4 production	15516	7995	c("GO:0001817", "GO:0032633")	decidua	M. musculus domesticus
0.000192433	318	2152	81	0.0376394	0.254717	GO:0032102	GO:BP	negative regulation of response to external stimulus	15516	7633	c("GO:0009605", "GO:0032101", "GO:0048585")	decidua	M. musculus domesticus
0.000192945	23	2152	15	0.00697026	0.652174	GO:0002825	GO:BP	regulation of T-helper 1 type immune response	15516	1342	c("GO:0002822", "GO:0042088")	decidua	M. musculus domesticus
0.000226413	262	2152	70	0.0325279	0.267176	GO:0070371	GO:BP	ERK1 and ERK2 cascade	15516	16577	GO:0000165	decidua	M. musculus domesticus
0.000227527	1241	2152	239	0.111059	0.192587	GO:0009967	GO:BP	positive regulation of signal transduction	15516	3843	c("GO:0007165", "GO:0009966", "GO:0010647", "GO:0023056", "GO:0048584")	decidua	M. musculus domesticus
0.000272256	101	2152	36	0.0167286	0.356436	GO:0071675	GO:BP	regulation of mononuclear cell migration	15516	17350	c("GO:0002685", "GO:0071674")	decidua	M. musculus domesticus
0.000313888	57	2152	25	0.0116171	0.438596	GO:1903556	GO:BP	negative regulation of tumor necrosis factor superfamily cytokine production	15516	23694	c("GO:0001818", "GO:0071706", "GO:1903555")	decidua	M. musculus domesticus
0.00034226	36	2152	19	0.008829	0.527778	GO:0002861	GO:BP	regulation of inflammatory response to antigenic stimulus	15516	1378	c("GO:0002437", "GO:0050727", "GO:0050776")	decidua	M. musculus domesticus
0.000362621	124	2152	41	0.019052	0.330645	GO:0007204	GO:BP	positive regulation of cytosolic calcium ion concentration	15516	2791	GO:0065008	decidua	M. musculus domesticus
0.000443738	30	2152	17	0.00789963	0.566667	GO:0032616	GO:BP	interleukin-13 production	15516	7940	GO:0001816	decidua	M. musculus domesticus
0.000443738	30	2152	17	0.00789963	0.566667	GO:0032656	GO:BP	regulation of interleukin-13 production	15516	7979	c("GO:0001817", "GO:0032616")	decidua	M. musculus domesticus
0.000448316	24	2152	15	0.00697026	0.625	GO:0002863	GO:BP	positive regulation of inflammatory response to antigenic stimulus	15516	1380	c("GO:0002437", "GO:0002861", "GO:0050729", "GO:0050778")	decidua	M. musculus domesticus
0.000491466	86	2152	32	0.0148699	0.372093	GO:0032612	GO:BP	interleukin-1 production	15516	7936	GO:0001816	decidua	M. musculus domesticus
0.000491466	86	2152	32	0.0148699	0.372093	GO:0032652	GO:BP	regulation of interleukin-1 production	15516	7975	c("GO:0001817", "GO:0032612")	decidua	M. musculus domesticus
0.000663897	55	2152	24	0.0111524	0.436364	GO:0032720	GO:BP	negative regulation of tumor necrosis factor production	15516	8041	c("GO:0032640", "GO:0032680", "GO:1903556")	decidua	M. musculus domesticus
0.000663897	55	2152	24	0.0111524	0.436364	GO:0002715	GO:BP	regulation of natural killer cell mediated immunity	15516	1240	c("GO:0002228", "GO:0002706", "GO:0045088")	decidua	M. musculus domesticus
0.000737163	34	2152	18	0.00836431	0.529412	GO:0002507	GO:BP	tolerance induction	15516	1036	c("GO:0002376", "GO:0002520")	decidua	M. musculus domesticus
0.000745269	19	2152	13	0.00604089	0.684211	GO:0032819	GO:BP	positive regulation of natural killer cell proliferation	15516	8122	c("GO:0001787", "GO:0032816", "GO:0032817", "GO:0050671")	decidua	M. musculus domesticus
0.000745269	19	2152	13	0.00604089	0.684211	GO:0034694	GO:BP	response to prostaglandin	15516	9018	c("GO:0009725", "GO:0033993")	decidua	M. musculus domesticus
0.000745269	19	2152	13	0.00604089	0.684211	GO:0002495	GO:BP	antigen processing and presentation of peptide antigen via MHC class II	15516	1025	c("GO:0002504", "GO:0048002")	decidua	M. musculus domesticus
0.000781826	67	2152	27	0.0125465	0.402985	GO:0042267	GO:BP	natural killer cell mediated cytotoxicity	15516	10411	c("GO:0001909", "GO:0002228")	decidua	M. musculus domesticus
0.000794777	14	2152	11	0.00511152	0.785714	GO:0002827	GO:BP	positive regulation of T-helper 1 type immune response	15516	1344	c("GO:0002824", "GO:0002825", "GO:0042088")	decidua	M. musculus domesticus
0.000794777	14	2152	11	0.00511152	0.785714	GO:2000566	GO:BP	positive regulation of CD8-positive, alpha-beta T cell proliferation	15516	26551	c("GO:0035740", "GO:0046641", "GO:2000564", "GO:2001187")	decidua	M. musculus domesticus
0.000798644	244	2152	65	0.0302045	0.266393	GO:0070372	GO:BP	regulation of ERK1 and ERK2 cascade	15516	16578	c("GO:0043408", "GO:0070371")	decidua	M. musculus domesticus
0.000895156	302	2152	76	0.035316	0.251656	GO:0043269	GO:BP	regulation of monoatomic ion transport	15516	10946	c("GO:0006811", "GO:0051049")	decidua	M. musculus domesticus
0.000913784	52	2152	23	0.0106877	0.442308	GO:0002711	GO:BP	positive regulation of T cell mediated immunity	15516	1236	c("GO:0002456", "GO:0002708", "GO:0002709", "GO:0002824")	decidua	M. musculus domesticus
0.000917371	702	2152	147	0.0683086	0.209402	GO:0060284	GO:BP	regulation of cell development	15516	14966	c("GO:0045595", "GO:0048468")	decidua	M. musculus domesticus
0.0009484	101	2152	35	0.0162639	0.346535	GO:0046634	GO:BP	regulation of alpha-beta T cell activation	15516	12677	c("GO:0046631", "GO:0050863")	decidua	M. musculus domesticus
0.0011968	12	2152	10	0.00464684	0.833333	GO:0006958	GO:BP	complement activation, classical pathway	15516	2620	c("GO:0002455", "GO:0006956")	decidua	M. musculus domesticus
0.00120199	262	2152	68	0.0315985	0.259542	GO:1902105	GO:BP	regulation of leukocyte differentiation	15516	22559	c("GO:0002521", "GO:1903706")	decidua	M. musculus domesticus
0.00131556	167	2152	49	0.0227695	0.293413	GO:0006909	GO:BP	phagocytosis	15516	2588	GO:0006897	decidua	M. musculus domesticus
0.00134665	408	2152	95	0.044145	0.232843	GO:0001501	GO:BP	skeletal system development	15516	323	GO:0048731	decidua	M. musculus domesticus
0.00135373	447	2152	102	0.0473978	0.228188	GO:0050801	GO:BP	monoatomic ion homeostasis	15516	13696	GO:0048878	decidua	M. musculus domesticus
0.00141761	17	2152	12	0.00557621	0.705882	GO:2000564	GO:BP	regulation of CD8-positive, alpha-beta T cell proliferation	15516	26549	c("GO:0035740", "GO:0046640", "GO:2001185")	decidua	M. musculus domesticus
0.00142394	414	2152	96	0.0446097	0.231884	GO:0098662	GO:BP	inorganic cation transmembrane transport	15516	19360	GO:0098660	decidua	M. musculus domesticus
0.00151575	57	2152	24	0.0111524	0.421053	GO:0032722	GO:BP	positive regulation of chemokine production	15516	8043	c("GO:0001819", "GO:0032602", "GO:0032642")	decidua	M. musculus domesticus
0.00160551	415	2152	96	0.0446097	0.231325	GO:0098655	GO:BP	monoatomic cation transmembrane transport	15516	19353	c("GO:0006812", "GO:0034220")	decidua	M. musculus domesticus
0.00160747	69	2152	27	0.0125465	0.391304	GO:0033627	GO:BP	cell adhesion mediated by integrin	15516	8609	GO:0007155	decidua	M. musculus domesticus
0.00161407	65	2152	26	0.0120818	0.4	GO:0050766	GO:BP	positive regulation of phagocytosis	15516	13669	c("GO:0006909", "GO:0045807", "GO:0050764")	decidua	M. musculus domesticus
0.00162809	443	2152	101	0.0469331	0.227991	GO:0034220	GO:BP	monoatomic ion transmembrane transport	15516	8793	c("GO:0006811", "GO:0055085")	decidua	M. musculus domesticus
0.00173167	4638	2152	745	0.34619	0.16063	GO:0048518	GO:BP	positive regulation of biological process	15516	13226	c("GO:0008150", "GO:0050789")	decidua	M. musculus domesticus
0.00180739	39	2152	19	0.008829	0.487179	GO:0001774	GO:BP	microglial cell activation	15516	444	c("GO:0002269", "GO:0042116", "GO:0061900")	decidua	M. musculus domesticus
0.00185772	20	2152	13	0.00604089	0.65	GO:0002504	GO:BP	antigen processing and presentation of peptide or polysaccharide antigen via MHC class II	15516	1034	GO:0019882	decidua	M. musculus domesticus
0.0019384	50	2152	22	0.010223	0.44	GO:0032732	GO:BP	positive regulation of interleukin-1 production	15516	8053	c("GO:0001819", "GO:0032612", "GO:0032652")	decidua	M. musculus domesticus
0.00203573	2086	2152	366	0.170074	0.175455	GO:0065008	GO:BP	regulation of biological quality	15516	16385	GO:0065007	decidua	M. musculus domesticus
0.002125	54	2152	23	0.0106877	0.425926	GO:0070098	GO:BP	chemokine-mediated signaling pathway	15516	16404	c("GO:0007186", "GO:0019221", "GO:1990869")	decidua	M. musculus domesticus
0.00219582	440	2152	100	0.0464684	0.227273	GO:0098660	GO:BP	inorganic ion transmembrane transport	15516	19358	GO:0055085	decidua	M. musculus domesticus
0.00219582	440	2152	100	0.0464684	0.227273	GO:0055080	GO:BP	monoatomic cation homeostasis	15516	14698	GO:0050801	decidua	M. musculus domesticus
0.00229971	36	2152	18	0.00836431	0.5	GO:0001914	GO:BP	regulation of T cell mediated cytotoxicity	15516	536	c("GO:0001910", "GO:0001913", "GO:0002709")	decidua	M. musculus domesticus
0.00244643	146	2152	44	0.0204461	0.30137	GO:0051897	GO:BP	positive regulation of phosphatidylinositol 3-kinase/protein kinase B signal transduction	15516	14436	c("GO:0043491", "GO:0051896", "GO:1902533")	decidua	M. musculus domesticus
0.00254816	761	2152	155	0.072026	0.203679	GO:0009887	GO:BP	animal organ morphogenesis	15516	3785	c("GO:0009653", "GO:0048513")	decidua	M. musculus domesticus
0.00260426	15	2152	11	0.00511152	0.733333	GO:0002477	GO:BP	antigen processing and presentation of exogenous peptide antigen via MHC class Ib	15516	1007	c("GO:0002428", "GO:0002478")	decidua	M. musculus domesticus
0.00270122	96	2152	33	0.0153346	0.34375	GO:0071346	GO:BP	cellular response to type II interferon	15516	17098	c("GO:0034341", "GO:0071345")	decidua	M. musculus domesticus
0.00283132	4079	2152	662	0.307621	0.162295	GO:0048856	GO:BP	anatomical structure development	15516	13525	GO:0032502	decidua	M. musculus domesticus
0.00285396	33	2152	17	0.00789963	0.515152	GO:0002888	GO:BP	positive regulation of myeloid leukocyte mediated immunity	15516	1405	c("GO:0002444", "GO:0002705", "GO:0002886")	decidua	M. musculus domesticus
0.00287492	142	2152	43	0.0199814	0.302817	GO:0043270	GO:BP	positive regulation of monoatomic ion transport	15516	10947	c("GO:0006811", "GO:0043269", "GO:0051050")	decidua	M. musculus domesticus
0.00310538	119	2152	38	0.017658	0.319328	GO:0002698	GO:BP	negative regulation of immune effector process	15516	1223	c("GO:0002252", "GO:0002683", "GO:0002697")	decidua	M. musculus domesticus
0.00342881	30	2152	16	0.00743494	0.533333	GO:0001773	GO:BP	myeloid dendritic cell activation	15516	443	GO:0002274	decidua	M. musculus domesticus
0.00371325	18	2152	12	0.00557621	0.666667	GO:2001187	GO:BP	positive regulation of CD8-positive, alpha-beta T cell activation	15516	27073	c("GO:0036037", "GO:0046635", "GO:2001185")	decidua	M. musculus domesticus
0.00371325	18	2152	12	0.00557621	0.666667	GO:0035740	GO:BP	CD8-positive, alpha-beta T cell proliferation	15516	9527	c("GO:0036037", "GO:0046633")	decidua	M. musculus domesticus
0.00376305	1251	2152	234	0.108736	0.18705	GO:0045595	GO:BP	regulation of cell differentiation	15516	11842	c("GO:0030154", "GO:0050793", "GO:0050794")	decidua	M. musculus domesticus
0.00426924	401	2152	92	0.0427509	0.229426	GO:0006873	GO:BP	intracellular monoatomic ion homeostasis	15516	2560	c("GO:0050801", "GO:0055082")	decidua	M. musculus domesticus
0.00428645	480	2152	106	0.0492565	0.220833	GO:0007610	GO:BP	behavior	15516	3101	GO:0032501	decidua	M. musculus domesticus
0.00442975	72	2152	27	0.0125465	0.375	GO:0032651	GO:BP	regulation of interleukin-1 beta production	15516	7974	c("GO:0032611", "GO:0032652")	decidua	M. musculus domesticus
0.00442975	72	2152	27	0.0125465	0.375	GO:0032611	GO:BP	interleukin-1 beta production	15516	7935	GO:0032612	decidua	M. musculus domesticus
0.00453636	13	2152	10	0.00464684	0.769231	GO:0002519	GO:BP	natural killer cell tolerance induction	15516	1048	GO:0002507	decidua	M. musculus domesticus
0.00453636	13	2152	10	0.00464684	0.769231	GO:0001788	GO:BP	antibody-dependent cellular cytotoxicity	15516	455	c("GO:0001794", "GO:0001909")	decidua	M. musculus domesticus
0.00453636	13	2152	10	0.00464684	0.769231	GO:0098543	GO:BP	detection of other organism	15516	19337	c("GO:0051707", "GO:0098581")	decidua	M. musculus domesticus
0.00465214	98	2152	33	0.0153346	0.336735	GO:0051209	GO:BP	release of sequestered calcium ion into cytosol	15516	14013	c("GO:0051283", "GO:0097553")	decidua	M. musculus domesticus
0.00492519	135	2152	41	0.019052	0.303704	GO:0097553	GO:BP	calcium ion transmembrane import into cytosol	15516	19242	GO:0070588	decidua	M. musculus domesticus
0.00534215	103	2152	34	0.0157993	0.330097	GO:0051208	GO:BP	sequestering of calcium ion	15516	14012	c("GO:0006874", "GO:0051651")	decidua	M. musculus domesticus
0.00554775	1107	2152	210	0.0975836	0.189702	GO:0051094	GO:BP	positive regulation of developmental process	15516	13928	c("GO:0032502", "GO:0048518", "GO:0050793")	decidua	M. musculus domesticus
0.00565815	45	2152	20	0.00929368	0.444444	GO:0061900	GO:BP	glial cell activation	15516	16207	c("GO:0001775", "GO:0150076")	decidua	M. musculus domesticus
0.0059011	1340	2152	247	0.114777	0.184328	GO:0042592	GO:BP	homeostatic process	15516	10601	GO:0008150	decidua	M. musculus domesticus
0.00605838	99	2152	33	0.0153346	0.333333	GO:0051283	GO:BP	negative regulation of sequestering of calcium ion	15516	14067	c("GO:0048523", "GO:0051208", "GO:0051282")	decidua	M. musculus domesticus
0.00610443	236	2152	61	0.0283457	0.258475	GO:0061448	GO:BP	connective tissue development	15516	15973	GO:0009888	decidua	M. musculus domesticus
0.00611764	136	2152	41	0.019052	0.301471	GO:0048839	GO:BP	inner ear development	15516	13508	c("GO:0043583", "GO:0048856")	decidua	M. musculus domesticus
0.00664251	53	2152	22	0.010223	0.415094	GO:0031640	GO:BP	killing of cells of another organism	15516	7512	c("GO:0001906", "GO:0141061")	decidua	M. musculus domesticus
0.00664251	53	2152	22	0.010223	0.415094	GO:0141061	GO:BP	disruption of cell in another organism	15516	20563	GO:0141060	decidua	M. musculus domesticus
0.00664251	53	2152	22	0.010223	0.415094	GO:0050829	GO:BP	defense response to Gram-negative bacterium	15516	13716	GO:0042742	decidua	M. musculus domesticus
0.00664251	53	2152	22	0.010223	0.415094	GO:0034308	GO:BP	primary alcohol metabolic process	15516	8853	GO:0006066	decidua	M. musculus domesticus
0.00664251	53	2152	22	0.010223	0.415094	GO:0042269	GO:BP	regulation of natural killer cell mediated cytotoxicity	15516	10413	c("GO:0001910", "GO:0002715", "GO:0042267")	decidua	M. musculus domesticus
0.00715315	290	2152	71	0.0329926	0.244828	GO:0031589	GO:BP	cell-substrate adhesion	15516	7495	GO:0007155	decidua	M. musculus domesticus
0.00728294	16	2152	11	0.00511152	0.6875	GO:0002370	GO:BP	natural killer cell cytokine production	15516	909	c("GO:0002228", "GO:0002367")	decidua	M. musculus domesticus
0.00728294	16	2152	11	0.00511152	0.6875	GO:0002727	GO:BP	regulation of natural killer cell cytokine production	15516	1252	c("GO:0002370", "GO:0002715", "GO:0002718")	decidua	M. musculus domesticus
0.00741902	253	2152	64	0.0297398	0.252964	GO:0030217	GO:BP	T cell differentiation	15516	6962	c("GO:0030098", "GO:0042110")	decidua	M. musculus domesticus
0.00757506	137	2152	41	0.019052	0.29927	GO:0071356	GO:BP	cellular response to tumor necrosis factor	15516	17108	c("GO:0034612", "GO:0071345")	decidua	M. musculus domesticus
0.00772197	42	2152	19	0.008829	0.452381	GO:0002269	GO:BP	leukocyte activation involved in inflammatory response	15516	808	c("GO:0006954", "GO:0045321")	decidua	M. musculus domesticus
0.00880121	19	2152	12	0.00557621	0.631579	GO:0036336	GO:BP	dendritic cell migration	15516	9898	GO:0071674	decidua	M. musculus domesticus
0.00891006	70	2152	26	0.0120818	0.371429	GO:0002704	GO:BP	negative regulation of leukocyte mediated immunity	15516	1229	c("GO:0002443", "GO:0002698", "GO:0002703")	decidua	M. musculus domesticus
0.00938288	50	2152	21	0.00975836	0.42	GO:0009620	GO:BP	response to fungus	15516	3581	GO:0051707	decidua	M. musculus domesticus
0.00955821	1488	2152	269	0.125	0.18078	GO:0009888	GO:BP	tissue development	15516	3786	GO:0048856	decidua	M. musculus domesticus
0.0097483	54	2152	22	0.010223	0.407407	GO:0141060	GO:BP	disruption of anatomical structure in another organism	15516	20562	GO:0044419	decidua	M. musculus domesticus
0.0101102	203	2152	54	0.0250929	0.26601	GO:0002758	GO:BP	innate immune response-activating signaling pathway	15516	1276	c("GO:0002218", "GO:0002757")	decidua	M. musculus domesticus
0.0101241	101	2152	33	0.0153346	0.326733	GO:0051282	GO:BP	regulation of sequestering of calcium ion	15516	14066	c("GO:0032879", "GO:0050794", "GO:0051208")	decidua	M. musculus domesticus
0.0104192	79	2152	28	0.0130112	0.35443	GO:0120254	GO:BP	olefinic compound metabolic process	15516	20149	GO:0071704	decidua	M. musculus domesticus
0.0104946	392	2152	89	0.0413569	0.227041	GO:0030003	GO:BP	intracellular monoatomic cation homeostasis	15516	6885	c("GO:0006873", "GO:0055080")	decidua	M. musculus domesticus
0.0110002	261	2152	65	0.0302045	0.249042	GO:0010959	GO:BP	regulation of metal ion transport	15516	4594	c("GO:0030001", "GO:0043269")	decidua	M. musculus domesticus
0.0124916	154	2152	44	0.0204461	0.285714	GO:0034612	GO:BP	response to tumor necrosis factor	15516	8988	GO:0034097	decidua	M. musculus domesticus
0.0125799	84	2152	29	0.0134758	0.345238	GO:0007229	GO:BP	integrin-mediated signaling pathway	15516	2812	GO:0007166	decidua	M. musculus domesticus
0.0133744	29	2152	15	0.00697026	0.517241	GO:0001916	GO:BP	positive regulation of T cell mediated cytotoxicity	15516	538	c("GO:0001912", "GO:0001913", "GO:0001914", "GO:0002711")	decidua	M. musculus domesticus
0.0134873	344	2152	80	0.0371747	0.232558	GO:1901615	GO:BP	organic hydroxy compound metabolic process	15516	22130	GO:0071704	decidua	M. musculus domesticus
0.0136167	63	2152	24	0.0111524	0.380952	GO:1990869	GO:BP	cellular response to chemokine	15516	25989	c("GO:0071345", "GO:1990868")	decidua	M. musculus domesticus
0.0136167	63	2152	24	0.0111524	0.380952	GO:1990868	GO:BP	response to chemokine	15516	25988	GO:0034097	decidua	M. musculus domesticus
0.0136167	63	2152	24	0.0111524	0.380952	GO:0150076	GO:BP	neuroinflammatory response	15516	20654	GO:0006954	decidua	M. musculus domesticus
0.0143779	734	2152	147	0.0683086	0.200272	GO:0045597	GO:BP	positive regulation of cell differentiation	15516	11844	c("GO:0030154", "GO:0045595", "GO:0048522", "GO:0051094")	decidua	M. musculus domesticus
0.0146915	2139	2152	368	0.171004	0.172043	GO:0048468	GO:BP	cell development	15516	13194	c("GO:0030154", "GO:0048856", "GO:0048869")	decidua	M. musculus domesticus
0.0160193	26	2152	14	0.00650558	0.538462	GO:2001185	GO:BP	regulation of CD8-positive, alpha-beta T cell activation	15516	27071	c("GO:0036037", "GO:0046634")	decidua	M. musculus domesticus
0.0160193	26	2152	14	0.00650558	0.538462	GO:0032736	GO:BP	positive regulation of interleukin-13 production	15516	8057	c("GO:0001819", "GO:0032616", "GO:0032656")	decidua	M. musculus domesticus
0.0165062	40	2152	18	0.00836431	0.45	GO:0001911	GO:BP	negative regulation of leukocyte mediated cytotoxicity	15516	533	c("GO:0001909", "GO:0001910", "GO:0002704", "GO:0031342")	decidua	M. musculus domesticus
0.0167785	748	2152	149	0.0692379	0.199198	GO:0051093	GO:BP	negative regulation of developmental process	15516	13927	c("GO:0032502", "GO:0048519", "GO:0050793")	decidua	M. musculus domesticus
0.0169668	94	2152	31	0.0144052	0.329787	GO:0050764	GO:BP	regulation of phagocytosis	15516	13667	c("GO:0006909", "GO:0030100")	decidua	M. musculus domesticus
0.0182191	23	2152	13	0.00604089	0.565217	GO:0043032	GO:BP	positive regulation of macrophage activation	15516	10837	c("GO:0002696", "GO:0042116", "GO:0043030")	decidua	M. musculus domesticus
0.018427	161	2152	45	0.0209108	0.279503	GO:0050866	GO:BP	negative regulation of cell activation	15516	13749	c("GO:0001775", "GO:0048523", "GO:0050865", "GO:0051241")	decidua	M. musculus domesticus
0.0184478	44	2152	19	0.008829	0.431818	GO:0032731	GO:BP	positive regulation of interleukin-1 beta production	15516	8052	c("GO:0032611", "GO:0032651", "GO:0032732")	decidua	M. musculus domesticus
0.0197694	60	2152	23	0.0106877	0.383333	GO:0002707	GO:BP	negative regulation of lymphocyte mediated immunity	15516	1232	c("GO:0002449", "GO:0002704", "GO:0002706")	decidua	M. musculus domesticus
0.0197694	60	2152	23	0.0106877	0.383333	GO:0032637	GO:BP	interleukin-8 production	15516	7960	GO:0001816	decidua	M. musculus domesticus
0.0197694	60	2152	23	0.0106877	0.383333	GO:0032677	GO:BP	regulation of interleukin-8 production	15516	7999	c("GO:0001817", "GO:0032637")	decidua	M. musculus domesticus
0.0197694	60	2152	23	0.0106877	0.383333	GO:0002437	GO:BP	inflammatory response to antigenic stimulus	15516	967	c("GO:0006954", "GO:0006955")	decidua	M. musculus domesticus
0.0197765	228	2152	58	0.0269517	0.254386	GO:0001818	GO:BP	negative regulation of cytokine production	15516	480	c("GO:0001816", "GO:0001817", "GO:0010629", "GO:0051241")	decidua	M. musculus domesticus
0.0221352	162	2152	45	0.0209108	0.277778	GO:0043583	GO:BP	ear development	15516	11144	GO:0007423	decidua	M. musculus domesticus
0.0223862	37	2152	17	0.00789963	0.459459	GO:0042088	GO:BP	T-helper 1 type immune response	15516	10307	GO:0002460	decidua	M. musculus domesticus
0.0224327	73	2152	26	0.0120818	0.356164	GO:0071347	GO:BP	cellular response to interleukin-1	15516	17099	c("GO:0070555", "GO:0071345")	decidua	M. musculus domesticus
0.0226188	770	2152	152	0.070632	0.197403	GO:0048878	GO:BP	chemical homeostasis	15516	13544	GO:0042592	decidua	M. musculus domesticus
0.0243159	133	2152	39	0.0181227	0.293233	GO:0042445	GO:BP	hormone metabolic process	15516	10531	c("GO:0008152", "GO:0010817")	decidua	M. musculus domesticus
0.024523	2117	2152	363	0.16868	0.171469	GO:0048513	GO:BP	animal organ development	15516	13223	GO:0048856	decidua	M. musculus domesticus
0.0253576	12	2152	9	0.00418216	0.75	GO:0032639	GO:BP	TRAIL production	15516	7962	GO:0071706	decidua	M. musculus domesticus
0.0253576	12	2152	9	0.00418216	0.75	GO:0001813	GO:BP	regulation of antibody-dependent cellular cytotoxicity	15516	475	c("GO:0001788", "GO:0001796", "GO:0001910")	decidua	M. musculus domesticus
0.0253576	12	2152	9	0.00418216	0.75	GO:0001815	GO:BP	positive regulation of antibody-dependent cellular cytotoxicity	15516	477	c("GO:0001788", "GO:0001798", "GO:0001813", "GO:0001912")	decidua	M. musculus domesticus
0.0253576	12	2152	9	0.00418216	0.75	GO:0032679	GO:BP	regulation of TRAIL production	15516	8001	c("GO:0032639", "GO:1903555")	decidua	M. musculus domesticus
0.0253576	12	2152	9	0.00418216	0.75	GO:0032759	GO:BP	positive regulation of TRAIL production	15516	8079	c("GO:0032639", "GO:0032679", "GO:1903557")	decidua	M. musculus domesticus
0.0253576	12	2152	9	0.00418216	0.75	GO:0016045	GO:BP	detection of bacterium	15516	5138	c("GO:0009617", "GO:0098543")	decidua	M. musculus domesticus
0.0264294	168	2152	46	0.0213755	0.27381	GO:0045619	GO:BP	regulation of lymphocyte differentiation	15516	11866	c("GO:0030098", "GO:0051249", "GO:1902105")	decidua	M. musculus domesticus
0.0292601	540	2152	113	0.0525093	0.209259	GO:0055082	GO:BP	intracellular chemical homeostasis	15516	14700	c("GO:0019725", "GO:0048878")	decidua	M. musculus domesticus
0.0300581	74	2152	26	0.0120818	0.351351	GO:0003073	GO:BP	regulation of systemic arterial blood pressure	15516	1531	GO:0008217	decidua	M. musculus domesticus
0.0302228	1944	2152	336	0.156134	0.17284	GO:0050793	GO:BP	regulation of developmental process	15516	13690	c("GO:0032502", "GO:0050789")	decidua	M. musculus domesticus
0.0309574	210	2152	54	0.0250929	0.257143	GO:0007249	GO:BP	canonical NF-kappaB signal transduction	15516	2816	GO:0141124	decidua	M. musculus domesticus
0.0311127	144	2152	41	0.019052	0.284722	GO:0034764	GO:BP	positive regulation of transmembrane transport	15516	9035	c("GO:0034762", "GO:0048522", "GO:0051050", "GO:0055085")	decidua	M. musculus domesticus
0.0329236	70	2152	25	0.0116171	0.357143	GO:0042100	GO:BP	B cell proliferation	15516	10311	c("GO:0042113", "GO:0046651")	decidua	M. musculus domesticus
0.032985	200	2152	52	0.0241636	0.26	GO:0002768	GO:BP	immune response-regulating cell surface receptor signaling pathway	15516	1286	c("GO:0002764", "GO:0007166")	decidua	M. musculus domesticus
0.0339306	195	2152	51	0.0236989	0.261538	GO:0002429	GO:BP	immune response-activating cell surface receptor signaling pathway	15516	959	c("GO:0002757", "GO:0002768")	decidua	M. musculus domesticus
0.0352881	38	2152	17	0.00789963	0.447368	GO:0010935	GO:BP	regulation of macrophage cytokine production	15516	4577	c("GO:0002718", "GO:0010934")	decidua	M. musculus domesticus
0.0352881	38	2152	17	0.00789963	0.447368	GO:0010934	GO:BP	macrophage cytokine production	15516	4576	GO:0061082	decidua	M. musculus domesticus
0.0356717	66	2152	24	0.0111524	0.363636	GO:2000379	GO:BP	positive regulation of reactive oxygen species metabolic process	15516	26378	c("GO:0031325", "GO:0072593", "GO:2000377")	decidua	M. musculus domesticus
0.0364624	15	2152	10	0.00464684	0.666667	GO:0002729	GO:BP	positive regulation of natural killer cell cytokine production	15516	1254	c("GO:0002370", "GO:0002717", "GO:0002720", "GO:0002727")	decidua	M. musculus domesticus
0.0364624	15	2152	10	0.00464684	0.666667	GO:0019886	GO:BP	antigen processing and presentation of exogenous peptide antigen via MHC class II	15516	6286	c("GO:0002478", "GO:0002495")	decidua	M. musculus domesticus
0.0390464	42	2152	18	0.00836431	0.428571	GO:0002691	GO:BP	regulation of cellular extravasation	15516	1216	c("GO:0002685", "GO:0045123")	decidua	M. musculus domesticus
0.0391651	21	2152	12	0.00557621	0.571429	GO:0002428	GO:BP	antigen processing and presentation of peptide antigen via MHC class Ib	15516	958	c("GO:0002475", "GO:0048002")	decidua	M. musculus domesticus
0.0391997	759	2152	149	0.0692379	0.196311	GO:0055085	GO:BP	transmembrane transport	15516	14701	c("GO:0006810", "GO:0009987")	decidua	M. musculus domesticus
0.0405433	18	2152	11	0.00511152	0.611111	GO:0006691	GO:BP	leukotriene metabolic process	15516	2426	GO:0006690	decidua	M. musculus domesticus
0.0419769	50	2152	20	0.00929368	0.4	GO:0071622	GO:BP	regulation of granulocyte chemotaxis	15516	17304	c("GO:0002688", "GO:0071621")	decidua	M. musculus domesticus
0.0494659	2948	2152	485	0.225372	0.164518	GO:0048869	GO:BP	cellular developmental process	15516	13537	c("GO:0009987", "GO:0032502")	decidua	M. musculus domesticus
0.0494659	2948	2152	485	0.225372	0.164518	GO:0030154	GO:BP	cell differentiation	15516	6924	GO:0048869	decidua	M. musculus domesticus
0.0497025	229	2152	57	0.026487	0.248908	GO:0010721	GO:BP	negative regulation of cell development	15516	4397	c("GO:0045596", "GO:0048468", "GO:0060284")	decidua	M. musculus domesticus
1.14427e-16	186	2152	75	0.0348513	0.403226	KEGG:04060	KEGG	Cytokine-cytokine receptor interaction	15516	253	KEGG:00000	decidua	M. musculus domesticus
1.82282e-16	51	2152	35	0.0162639	0.686275	KEGG:05150	KEGG	Staphylococcus aureus infection	15516	439	KEGG:00000	decidua	M. musculus domesticus
2.8817e-13	35	2152	26	0.0120818	0.742857	KEGG:05332	KEGG	Graft-versus-host disease	15516	487	KEGG:00000	decidua	M. musculus domesticus
2.47216e-11	34	2152	24	0.0111524	0.705882	KEGG:05320	KEGG	Autoimmune thyroid disease	15516	482	KEGG:00000	decidua	M. musculus domesticus
2.21564e-10	39	2152	25	0.0116171	0.641026	KEGG:04940	KEGG	Type I diabetes mellitus	15516	394	KEGG:00000	decidua	M. musculus domesticus
3.41674e-10	34	2152	23	0.0106877	0.676471	KEGG:05330	KEGG	Allograft rejection	15516	486	KEGG:00000	decidua	M. musculus domesticus
1.48959e-08	114	2152	44	0.0204461	0.385965	KEGG:04514	KEGG	Cell adhesion molecules	15516	315	KEGG:00000	decidua	M. musculus domesticus
6.39324e-08	144	2152	50	0.0232342	0.347222	KEGG:05152	KEGG	Tuberculosis	15516	440	KEGG:00000	decidua	M. musculus domesticus
2.30519e-07	63	2152	29	0.0134758	0.460317	KEGG:05416	KEGG	Viral myocarditis	15516	493	KEGG:00000	decidua	M. musculus domesticus
2.30519e-07	63	2152	29	0.0134758	0.460317	KEGG:04610	KEGG	Complement and coagulation cascades	15516	320	KEGG:00000	decidua	M. musculus domesticus
5.73578e-07	65	2152	29	0.0134758	0.446154	KEGG:04061	KEGG	Viral protein interaction with cytokine and cytokine receptor	15516	254	KEGG:00000	decidua	M. musculus domesticus
7.91258e-07	140	2152	47	0.0218401	0.335714	KEGG:04145	KEGG	Phagosome	15516	281	KEGG:00000	decidua	M. musculus domesticus
3.08268e-06	69	2152	29	0.0134758	0.42029	KEGG:04640	KEGG	Hematopoietic cell lineage	15516	333	KEGG:00000	decidua	M. musculus domesticus
3.84804e-06	31	2152	18	0.00836431	0.580645	KEGG:04672	KEGG	Intestinal immune network for IgA production	15516	344	KEGG:00000	decidua	M. musculus domesticus
8.35922e-06	60	2152	26	0.0120818	0.433333	KEGG:04612	KEGG	Antigen processing and presentation	15516	322	KEGG:00000	decidua	M. musculus domesticus
1.09379e-05	146	2152	46	0.0213755	0.315068	KEGG:04080	KEGG	Neuroactive ligand-receptor interaction	15516	263	KEGG:00000	decidua	M. musculus domesticus
1.34406e-05	65	2152	27	0.0125465	0.415385	KEGG:05133	KEGG	Pertussis	15516	430	KEGG:00000	decidua	M. musculus domesticus
4.09824e-05	64	2152	26	0.0120818	0.40625	KEGG:05140	KEGG	Leishmaniasis	15516	433	KEGG:00000	decidua	M. musculus domesticus
9.57492e-05	15	2152	11	0.00511152	0.733333	KEGG:05310	KEGG	Asthma	15516	481	KEGG:00000	decidua	M. musculus domesticus
0.000224554	73	2152	27	0.0125465	0.369863	KEGG:05323	KEGG	Rheumatoid arthritis	15516	485	KEGG:00000	decidua	M. musculus domesticus
0.000226985	31	2152	16	0.00743494	0.516129	KEGG:00830	KEGG	Retinol metabolism	15516	127	KEGG:00000	decidua	M. musculus domesticus
0.000245972	146	2152	43	0.0199814	0.294521	KEGG:04621	KEGG	NOD-like receptor signaling pathway	15516	326	KEGG:00000	decidua	M. musculus domesticus
0.000307184	74	2152	27	0.0125465	0.364865	KEGG:05322	KEGG	Systemic lupus erythematosus	15516	484	KEGG:00000	decidua	M. musculus domesticus
0.000442735	43	2152	19	0.008829	0.44186	KEGG:05144	KEGG	Malaria	15516	436	KEGG:00000	decidua	M. musculus domesticus
0.000679853	81	2152	28	0.0130112	0.345679	KEGG:04650	KEGG	Natural killer cell mediated cytotoxicity	15516	334	KEGG:00000	decidua	M. musculus domesticus
0.00215045	43	2152	18	0.00836431	0.418605	KEGG:00590	KEGG	Arachidonic acid metabolism	15516	92	KEGG:00000	decidua	M. musculus domesticus
0.00277409	36	2152	16	0.00743494	0.444444	KEGG:00982	KEGG	Drug metabolism - cytochrome P450	15516	156	KEGG:00000	decidua	M. musculus domesticus
0.0066167	42	2152	17	0.00789963	0.404762	KEGG:05321	KEGG	Inflammatory bowel disease	15516	483	KEGG:00000	decidua	M. musculus domesticus
0.00883585	24	2152	12	0.00557621	0.5	KEGG:04614	KEGG	Renin-angiotensin system	15516	324	KEGG:00000	decidua	M. musculus domesticus
0.0252074	157	2152	40	0.0185874	0.254777	KEGG:04062	KEGG	Chemokine signaling pathway	15516	255	KEGG:00000	decidua	M. musculus domesticus
0.0323052	6162	2152	934	0.434015	0.151574	KEGG:00000	KEGG	KEGG root term	15516	1	character(0)	decidua	M. musculus domesticus
0.0425464	70	2152	22	0.010223	0.314286	KEGG:04512	KEGG	ECM-receptor interaction	15516	314	KEGG:00000	decidua	M. musculus domesticus
3.48621e-17	67	2152	42	0.0195167	0.626866	REAC:R-MMU-198933	REAC	Immunoregulatory interactions between a Lymphoid and a non-Lymphoid cell	15516	671	REAC:R-MMU-1280218	decidua	M. musculus domesticus
1.94698e-14	39	2152	29	0.0134758	0.74359	REAC:R-MMU-166658	REAC	Complement cascade	15516	309	REAC:R-MMU-168249	decidua	M. musculus domesticus
5.10014e-14	35	2152	27	0.0125465	0.771429	REAC:R-MMU-977606	REAC	Regulation of Complement cascade	15516	1240	REAC:R-MMU-166658	decidua	M. musculus domesticus
1.91341e-13	23	2152	21	0.00975836	0.913043	REAC:R-MMU-166663	REAC	Initial triggering of complement	15516	682	REAC:R-MMU-166658	decidua	M. musculus domesticus
1.56925e-11	754	2152	181	0.0841078	0.240053	REAC:R-MMU-168249	REAC	Innate Immune System	15516	684	REAC:R-MMU-168256	decidua	M. musculus domesticus
1.46848e-10	15	2152	15	0.00697026	1	REAC:R-MMU-173623	REAC	Classical antibody-mediated complement activation	15516	296	REAC:R-MMU-166786	decidua	M. musculus domesticus
2.99524e-10	17	2152	16	0.00743494	0.941176	REAC:R-MMU-166786	REAC	Creation of C4 and C2 activators	15516	321	REAC:R-MMU-166663	decidua	M. musculus domesticus
6.36737e-10	180	2152	63	0.0292751	0.35	REAC:R-MMU-500792	REAC	GPCR ligand binding	15516	559	REAC:R-MMU-372790	decidua	M. musculus domesticus
9.54218e-09	1251	2152	257	0.119424	0.205436	REAC:R-MMU-168256	REAC	Immune System	15516	670	REAC:0000000	decidua	M. musculus domesticus
2.89479e-08	150	2152	53	0.0246283	0.353333	REAC:R-MMU-373076	REAC	Class A/1 (Rhodopsin-like receptors)	15516	290	REAC:R-MMU-500792	decidua	M. musculus domesticus
3.91268e-08	173	2152	58	0.0269517	0.33526	REAC:R-MMU-1474244	REAC	Extracellular matrix organization	15516	461	REAC:0000000	decidua	M. musculus domesticus
8.87682e-07	123	2152	44	0.0204461	0.357724	REAC:R-MMU-211859	REAC	Biological oxidations	15516	171	REAC:R-MMU-1430728	decidua	M. musculus domesticus
1.87858e-06	18	2152	14	0.00650558	0.777778	REAC:R-MMU-2168880	REAC	Scavenging of heme from plasma	15516	1369	REAC:R-MMU-2173782	decidua	M. musculus domesticus
2.28255e-06	355	2152	91	0.0422862	0.256338	REAC:R-MMU-372790	REAC	Signaling by GPCR	15516	1410	REAC:R-MMU-162582	decidua	M. musculus domesticus
3.51807e-06	45	2152	23	0.0106877	0.511111	REAC:R-MMU-2172127	REAC	DAP12 interactions	15516	339	REAC:R-MMU-168249	decidua	M. musculus domesticus
7.44422e-06	92	2152	35	0.0162639	0.380435	REAC:R-MMU-375276	REAC	Peptide ligand-binding receptors	15516	1033	REAC:R-MMU-373076	decidua	M. musculus domesticus
7.95831e-06	337	2152	86	0.0399628	0.255193	REAC:R-MMU-388396	REAC	GPCR downstream signalling	15516	558	REAC:R-MMU-372790	decidua	M. musculus domesticus
9.2122e-05	19	2152	13	0.00604089	0.684211	REAC:R-MMU-2029481	REAC	FCGR activation	15516	467	REAC:R-MMU-2029480	decidua	M. musculus domesticus
0.000137837	72	2152	28	0.0130112	0.388889	REAC:R-MMU-1474228	REAC	Degradation of the extracellular matrix	15516	370	REAC:R-MMU-1474244	decidua	M. musculus domesticus
0.000149789	157	2152	47	0.0218401	0.299363	REAC:R-MMU-418594	REAC	G alpha (i) signalling events	15516	529	REAC:R-MMU-388396	decidua	M. musculus domesticus
0.000198456	415	2152	96	0.0446097	0.231325	REAC:R-MMU-6798695	REAC	Neutrophil degranulation	15516	939	REAC:R-MMU-168249	decidua	M. musculus domesticus
0.000487661	27	2152	15	0.00697026	0.555556	REAC:R-MMU-983695	REAC	Antigen activates B Cell Receptor (BCR) leading to generation of second messengers	15516	112	REAC:R-MMU-983705	decidua	M. musculus domesticus
0.000763126	31	2152	16	0.00743494	0.516129	REAC:R-MMU-2871809	REAC	FCERI mediated Ca+2 mobilization	15516	464	REAC:R-MMU-2454202	decidua	M. musculus domesticus
0.000915531	28	2152	15	0.00697026	0.535714	REAC:R-MMU-2173782	REAC	Binding and Uptake of Ligands by Scavenger Receptors	15516	169	REAC:R-MMU-5653656	decidua	M. musculus domesticus
0.00104051	35	2152	17	0.00789963	0.485714	REAC:R-MMU-2022090	REAC	Assembly of collagen fibrils and other multimeric structures	15516	133	REAC:R-MMU-1474290	decidua	M. musculus domesticus
0.00108791	19	2152	12	0.00557621	0.631579	REAC:R-MMU-6803157	REAC	Antimicrobial peptides	15516	115	REAC:R-MMU-168249	decidua	M. musculus domesticus
0.00110921	7	2152	7	0.00325279	1	REAC:R-MMU-202430	REAC	Translocation of ZAP-70 to Immunological synapse	15516	1627	REAC:R-MMU-202403	decidua	M. musculus domesticus
0.00119854	62	2152	24	0.0111524	0.387097	REAC:R-MMU-211945	REAC	Phase I - Functionalization of compounds	15516	1042	REAC:R-MMU-211859	decidua	M. musculus domesticus
0.00313442	12	2152	9	0.00418216	0.75	REAC:R-MMU-5690714	REAC	CD22 mediated BCR regulation	15516	203	REAC:R-MMU-983705	decidua	M. musculus domesticus
0.00450709	15	2152	10	0.00464684	0.666667	REAC:R-MMU-1236977	REAC	Endosomal/Vacuolar pathway	15516	438	REAC:R-MMU-1236975	decidua	M. musculus domesticus
0.00450709	15	2152	10	0.00464684	0.666667	REAC:R-MMU-202433	REAC	Generation of second messenger molecules	15516	582	REAC:R-MMU-202403	decidua	M. musculus domesticus
0.00496731	58	2152	22	0.010223	0.37931	REAC:R-MMU-1474290	REAC	Collagen formation	15516	307	REAC:R-MMU-1474244	decidua	M. musculus domesticus
0.00584799	89	2152	29	0.0134758	0.325843	REAC:R-MMU-202733	REAC	Cell surface interactions at the vascular wall	15516	257	REAC:R-MMU-109582	decidua	M. musculus domesticus
0.00722808	55	2152	21	0.00975836	0.381818	REAC:R-MMU-216083	REAC	Integrin cell surface interactions	15516	693	REAC:R-MMU-1474244	decidua	M. musculus domesticus
0.00742971	51	2152	20	0.00929368	0.392157	REAC:R-MMU-9748784	REAC	Drug ADME	15516	403	REAC:0000000	decidua	M. musculus domesticus
0.00801669	6	2152	6	0.0027881	1	REAC:R-MMU-174577	REAC	Activation of C3 and C5	15516	52	REAC:R-MMU-166658	decidua	M. musculus domesticus
0.00932653	36	2152	16	0.00743494	0.444444	REAC:R-MMU-2142753	REAC	Arachidonic acid metabolism	15516	125	REAC:R-MMU-8978868	decidua	M. musculus domesticus
0.0105583	29	2152	14	0.00650558	0.482759	REAC:R-MMU-3000178	REAC	ECM proteoglycans	15516	411	REAC:R-MMU-1474244	decidua	M. musculus domesticus
0.0136196	26	2152	13	0.00604089	0.5	REAC:R-MMU-2029485	REAC	Role of phospholipids in phagocytosis	15516	1322	REAC:R-MMU-2029480	decidua	M. musculus domesticus
0.0143242	37	2152	16	0.00743494	0.432432	REAC:R-MMU-380108	REAC	Chemokine receptors bind chemokines	15516	273	REAC:R-MMU-375276	decidua	M. musculus domesticus
0.0202224	20	2152	11	0.00511152	0.55	REAC:R-MMU-2730905	REAC	Role of LAT2/NTAL/LAB on calcium mobilization	15516	1321	REAC:R-MMU-2454202	decidua	M. musculus domesticus
0.0318879	39	2152	16	0.00743494	0.410256	REAC:R-MMU-1442490	REAC	Collagen degradation	15516	306	REAC:R-MMU-1474228	decidua	M. musculus domesticus
0.0479896	15	2152	9	0.00418216	0.6	REAC:R-MMU-9753281	REAC	Paracetamol ADME	15516	1027	REAC:R-MMU-9748784	decidua	M. musculus domesticus
7.51169e-15	24	226	13	0.0575221	0.541667	GO:1903489	GO:BP	positive regulation of lactation	15422	23634	c("GO:0007595", "GO:0051047", "GO:0051094", "GO:0051240", "GO:1903487")	junctional zone	M. spretus
1.54485e-14	25	226	13	0.0575221	0.52	GO:1903487	GO:BP	regulation of lactation	15422	23632	c("GO:0007595", "GO:0050878", "GO:0051046", "GO:2000026")	junctional zone	M. spretus
1.49028e-11	48	226	14	0.0619469	0.291667	GO:0046427	GO:BP	positive regulation of receptor signaling pathway via JAK-STAT	15422	12542	c("GO:0007259", "GO:0046425", "GO:1904894")	junctional zone	M. spretus
1.49028e-11	48	226	14	0.0619469	0.291667	GO:0007595	GO:BP	lactation	15422	3088	c("GO:0007589", "GO:0030879")	junctional zone	M. spretus
3.8423e-11	51	226	14	0.0619469	0.27451	GO:1904894	GO:BP	positive regulation of receptor signaling pathway via STAT	15422	24832	c("GO:0009967", "GO:0097696", "GO:1904892")	junctional zone	M. spretus
3.05072e-08	152	226	18	0.079646	0.118421	GO:0044706	GO:BP	multi-multicellular organism process	15422	11507	GO:0032501	junctional zone	M. spretus
5.19824e-08	83	226	14	0.0619469	0.168675	GO:0046425	GO:BP	regulation of receptor signaling pathway via JAK-STAT	15422	12540	c("GO:0007259", "GO:1904892")	junctional zone	M. spretus
6.15778e-08	84	226	14	0.0619469	0.166667	GO:0007589	GO:BP	body fluid secretion	15422	3084	c("GO:0046903", "GO:0050878")	junctional zone	M. spretus
8.58074e-08	86	226	14	0.0619469	0.162791	GO:1904892	GO:BP	regulation of receptor signaling pathway via STAT	15422	24830	c("GO:0009966", "GO:0097696")	junctional zone	M. spretus
2.14517e-07	149	226	17	0.0752212	0.114094	GO:0044703	GO:BP	multi-organism reproductive process	15422	11506	GO:0022414	junctional zone	M. spretus
3.56707e-07	133	226	16	0.0707965	0.120301	GO:0007565	GO:BP	female pregnancy	15422	3077	c("GO:0044703", "GO:0044706")	junctional zone	M. spretus
2.26026e-06	129	226	15	0.0663717	0.116279	GO:0007259	GO:BP	receptor signaling pathway via JAK-STAT	15422	2822	GO:0097696	junctional zone	M. spretus
3.48428e-06	133	226	15	0.0663717	0.112782	GO:0097696	GO:BP	receptor signaling pathway via STAT	15422	19269	GO:0007166	junctional zone	M. spretus
1.01535e-05	122	226	14	0.0619469	0.114754	GO:0030879	GO:BP	mammary gland development	15422	7186	GO:0048732	junctional zone	M. spretus
1.38987e-05	1707	226	56	0.247788	0.0328061	GO:0002376	GO:BP	immune system process	15422	913	GO:0008150	junctional zone	M. spretus
2.75996e-05	286	226	20	0.0884956	0.0699301	GO:0051047	GO:BP	positive regulation of secretion	15422	13896	c("GO:0046903", "GO:0051046", "GO:0051050")	junctional zone	M. spretus
0.000108788	1288	226	45	0.199115	0.0349379	GO:0051240	GO:BP	positive regulation of multicellular organismal process	15422	14038	c("GO:0032501", "GO:0048518", "GO:0051239")	junctional zone	M. spretus
0.000126391	24	226	7	0.0309735	0.291667	GO:0042634	GO:BP	regulation of hair cycle	15422	10616	c("GO:0042633", "GO:0051239")	junctional zone	M. spretus
0.000320415	431	226	23	0.10177	0.0533643	GO:0042110	GO:BP	T cell activation	15422	10315	GO:0046649	junctional zone	M. spretus
0.000342096	17	226	6	0.0265487	0.352941	GO:0051797	GO:BP	regulation of hair follicle development	15422	14399	c("GO:0001942", "GO:0042634", "GO:2000026")	junctional zone	M. spretus
0.000582876	4784	226	107	0.473451	0.0223662	GO:0032501	GO:BP	multicellular organismal process	15422	7883	GO:0008150	junctional zone	M. spretus
0.000591977	710	226	30	0.132743	0.0422535	GO:0045321	GO:BP	leukocyte activation	15422	11749	c("GO:0001775", "GO:0002376")	junctional zone	M. spretus
0.00069055	1279	226	43	0.190265	0.03362	GO:0042127	GO:BP	regulation of cell population proliferation	15422	10326	c("GO:0008283", "GO:0050794")	junctional zone	M. spretus
0.00072068	798	226	32	0.141593	0.0401003	GO:0001775	GO:BP	cell activation	15422	445	c("GO:0009987", "GO:0032501")	junctional zone	M. spretus
0.000878036	320	226	19	0.0840708	0.059375	GO:0031667	GO:BP	response to nutrient levels	15422	7533	GO:0009991	junctional zone	M. spretus
0.00120507	734	226	30	0.132743	0.0408719	GO:0008284	GO:BP	positive regulation of cell population proliferation	15422	3186	c("GO:0008283", "GO:0042127", "GO:0048522")	junctional zone	M. spretus
0.00141669	699	226	29	0.128319	0.0414878	GO:0051050	GO:BP	positive regulation of transport	15422	13899	c("GO:0006810", "GO:0048518", "GO:0051049")	junctional zone	M. spretus
0.00163966	239	226	16	0.0707965	0.0669456	GO:0050878	GO:BP	regulation of body fluid levels	15422	13758	GO:0065008	junctional zone	M. spretus
0.00288501	346	226	19	0.0840708	0.0549133	GO:0009991	GO:BP	response to extracellular stimulus	15422	3853	GO:0009605	junctional zone	M. spretus
0.00362043	2271	226	61	0.269912	0.0268604	GO:0051239	GO:BP	regulation of multicellular organismal process	15422	14037	c("GO:0032501", "GO:0050789")	junctional zone	M. spretus
0.00410976	1760	226	51	0.225664	0.0289773	GO:0009605	GO:BP	response to external stimulus	15422	3570	GO:0050896	junctional zone	M. spretus
0.00549596	1099	226	37	0.163717	0.033667	GO:0051094	GO:BP	positive regulation of developmental process	15422	13928	c("GO:0032502", "GO:0048518", "GO:0050793")	junctional zone	M. spretus
0.00629894	511	226	23	0.10177	0.0450098	GO:0051046	GO:BP	regulation of secretion	15422	13895	c("GO:0046903", "GO:0051049")	junctional zone	M. spretus
0.00662853	1154	226	38	0.168142	0.0329289	GO:2000026	GO:BP	regulation of multicellular organismal development	15422	26054	c("GO:0007275", "GO:0050793", "GO:0051239")	junctional zone	M. spretus
0.00758542	595	226	25	0.110619	0.0420168	GO:0046649	GO:BP	lymphocyte activation	15422	12692	GO:0045321	junctional zone	M. spretus
0.0114469	733	226	28	0.123894	0.0381992	GO:0046903	GO:BP	secretion	15422	12846	GO:0006810	junctional zone	M. spretus
0.0391294	1542	226	44	0.19469	0.0285344	GO:0008283	GO:BP	cell population proliferation	15422	3185	GO:0009987	junctional zone	M. spretus
0.0414841	342	226	17	0.0752212	0.0497076	GO:0048732	GO:BP	gland development	15422	13414	GO:0048513	junctional zone	M. spretus
0.0466578	11	226	4	0.0176991	0.363636	GO:0051798	GO:BP	positive regulation of hair follicle development	15422	14400	c("GO:0001942", "GO:0051094", "GO:0051240", "GO:0051797")	junctional zone	M. spretus
0.0333549	134	226	9	0.039823	0.0671642	KEGG:04080	KEGG	Neuroactive ligand-receptor interaction	15422	263	KEGG:00000	junctional zone	M. spretus
0.0483083	132	226	9	0.039823	0.0681818	REAC:R-MMU-373076	REAC	Class A/1 (Rhodopsin-like receptors)	15422	290	REAC:R-MMU-500792	junctional zone	M. spretus
1.62878e-07	129	1060	33	0.0311321	0.255814	GO:0098739	GO:BP	import across plasma membrane	15422	19409	c("GO:0055085", "GO:0098657")	labyrinth zone	M. spretus
1.80964e-07	2916	1060	285	0.268868	0.0977366	GO:0048869	GO:BP	cellular developmental process	15422	13537	c("GO:0009987", "GO:0032502")	labyrinth zone	M. spretus
1.80964e-07	2916	1060	285	0.268868	0.0977366	GO:0030154	GO:BP	cell differentiation	15422	6924	GO:0048869	labyrinth zone	M. spretus
6.44592e-07	2122	1060	219	0.206604	0.103205	GO:0048513	GO:BP	animal organ development	15422	13223	GO:0048856	labyrinth zone	M. spretus
1.33244e-06	4784	1060	422	0.398113	0.0882107	GO:0032501	GO:BP	multicellular organismal process	15422	7883	GO:0008150	labyrinth zone	M. spretus
1.36709e-06	1479	1060	164	0.154717	0.110886	GO:0009888	GO:BP	tissue development	15422	3786	GO:0048856	labyrinth zone	M. spretus
1.99366e-06	737	1060	97	0.0915094	0.131615	GO:0055085	GO:BP	transmembrane transport	15422	14701	c("GO:0006810", "GO:0009987")	labyrinth zone	M. spretus
2.40311e-06	4328	1060	387	0.365094	0.0894177	GO:0032502	GO:BP	developmental process	15422	7884	GO:0008150	labyrinth zone	M. spretus
3.45461e-06	4044	1060	365	0.34434	0.0902572	GO:0048856	GO:BP	anatomical structure development	15422	13525	GO:0032502	labyrinth zone	M. spretus
3.63569e-06	620	1060	85	0.0801887	0.137097	GO:0098657	GO:BP	import into cell	15422	19355	GO:0006810	labyrinth zone	M. spretus
3.36434e-05	425	1060	63	0.059434	0.148235	GO:0034220	GO:BP	monoatomic ion transmembrane transport	15422	8793	c("GO:0006811", "GO:0055085")	labyrinth zone	M. spretus
3.41069e-05	396	1060	60	0.0566038	0.151515	GO:0098655	GO:BP	monoatomic cation transmembrane transport	15422	19353	c("GO:0006812", "GO:0034220")	labyrinth zone	M. spretus
3.6178e-05	546	1060	75	0.0707547	0.137363	GO:0006812	GO:BP	monoatomic cation transport	15422	2521	GO:0006811	labyrinth zone	M. spretus
0.000106012	498	1060	69	0.0650943	0.138554	GO:0030001	GO:BP	metal ion transport	15422	6883	GO:0006812	labyrinth zone	M. spretus
0.000140827	421	1060	61	0.0575472	0.144893	GO:0098660	GO:BP	inorganic ion transmembrane transport	15422	19358	GO:0055085	labyrinth zone	M. spretus
0.000165704	1996	1060	198	0.186792	0.0991984	GO:0009653	GO:BP	anatomical structure morphogenesis	15422	3608	c("GO:0032502", "GO:0048856")	labyrinth zone	M. spretus
0.000184669	609	1060	79	0.0745283	0.129721	GO:0006811	GO:BP	monoatomic ion transport	15422	2520	GO:0006810	labyrinth zone	M. spretus
0.000236511	71	1060	20	0.0188679	0.28169	GO:0098659	GO:BP	inorganic cation import across plasma membrane	15422	19357	c("GO:0098662", "GO:0099587")	labyrinth zone	M. spretus
0.000236511	71	1060	20	0.0188679	0.28169	GO:0099587	GO:BP	inorganic ion import across plasma membrane	15422	19703	c("GO:0098660", "GO:0098739")	labyrinth zone	M. spretus
0.000433756	394	1060	57	0.0537736	0.14467	GO:0098662	GO:BP	inorganic cation transmembrane transport	15422	19360	GO:0098660	labyrinth zone	M. spretus
0.00148139	2772	1060	254	0.239623	0.0916306	GO:0048731	GO:BP	system development	15422	13413	c("GO:0007275", "GO:0048856")	labyrinth zone	M. spretus
0.00151224	896	1060	102	0.0962264	0.113839	GO:0060429	GO:BP	epithelium development	15422	15095	GO:0009888	labyrinth zone	M. spretus
0.00184012	25	1060	11	0.0103774	0.44	GO:0035025	GO:BP	positive regulation of Rho protein signal transduction	15422	9070	c("GO:0007266", "GO:0035023", "GO:0051057")	labyrinth zone	M. spretus
0.00202743	777	1060	91	0.0858491	0.117117	GO:0009887	GO:BP	animal organ morphogenesis	15422	3785	c("GO:0009653", "GO:0048513")	labyrinth zone	M. spretus
0.00223032	229	1060	38	0.0358491	0.165939	GO:0015849	GO:BP	organic acid transport	15422	5017	GO:0071702	labyrinth zone	M. spretus
0.00254638	81	1060	20	0.0188679	0.246914	GO:0035282	GO:BP	segmentation	15422	9245	GO:0003002	labyrinth zone	M. spretus
0.00273097	268	1060	42	0.0396226	0.156716	GO:0015711	GO:BP	organic anion transport	15422	4890	GO:0071702	labyrinth zone	M. spretus
0.0049931	227	1060	37	0.0349057	0.162996	GO:0046942	GO:BP	carboxylic acid transport	15422	12859	c("GO:0015711", "GO:0015849")	labyrinth zone	M. spretus
0.0052057	115	1060	24	0.0226415	0.208696	GO:0006813	GO:BP	potassium ion transport	15422	2522	GO:0030001	labyrinth zone	M. spretus
0.00783266	94	1060	21	0.0198113	0.223404	GO:0071805	GO:BP	potassium ion transmembrane transport	15422	17424	c("GO:0006813", "GO:0098655", "GO:0098662")	labyrinth zone	M. spretus
0.0125178	67	1060	17	0.0160377	0.253731	GO:0051057	GO:BP	positive regulation of small GTPase mediated signal transduction	15422	13906	c("GO:0007264", "GO:0051056", "GO:1902533")	labyrinth zone	M. spretus
0.0133036	15	1060	8	0.00754717	0.533333	GO:0003228	GO:BP	atrial cardiac muscle tissue development	15422	1667	GO:0048738	labyrinth zone	M. spretus
0.0133422	3310	1060	289	0.272642	0.0873112	GO:0007275	GO:BP	multicellular organism development	15422	2835	c("GO:0032501", "GO:0048856")	labyrinth zone	M. spretus
0.0228018	320	1060	45	0.0424528	0.140625	GO:0007389	GO:BP	pattern specification process	15422	2923	c("GO:0007275", "GO:0032501")	labyrinth zone	M. spretus
0.0296208	197	1060	32	0.0301887	0.162437	GO:0048738	GO:BP	cardiac muscle tissue development	15422	13420	c("GO:0007507", "GO:0014706")	labyrinth zone	M. spretus
0.0327727	503	1060	62	0.0584906	0.12326	GO:0048729	GO:BP	tissue morphogenesis	15422	13411	c("GO:0009653", "GO:0009888")	labyrinth zone	M. spretus
0.0349369	38	1060	12	0.0113208	0.315789	GO:0089718	GO:BP	amino acid import across plasma membrane	15422	18469	c("GO:0003333", "GO:0098739")	labyrinth zone	M. spretus
0.0383252	65	1060	16	0.0150943	0.246154	GO:0035023	GO:BP	regulation of Rho protein signal transduction	15422	9068	c("GO:0007266", "GO:0051056")	labyrinth zone	M. spretus
0.0396245	1081	1060	112	0.10566	0.103608	GO:0007267	GO:BP	cell-cell signaling	15422	2828	c("GO:0007154", "GO:0023052")	labyrinth zone	M. spretus
0.000354823	134	1060	26	0.0245283	0.19403	KEGG:04080	KEGG	Neuroactive ligand-receptor interaction	15422	263	KEGG:00000	labyrinth zone	M. spretus
7.63457e-07	147	1060	33	0.0311321	0.22449	REAC:R-MMU-425407	REAC	SLC-mediated transmembrane transport	15422	1338	REAC:R-MMU-382551	labyrinth zone	M. spretus
0.00442258	65	1060	16	0.0150943	0.246154	REAC:R-MMU-425393	REAC	Transport of inorganic cations/anions and amino acids/oligopeptides	15422	1641	REAC:R-MMU-425407	labyrinth zone	M. spretus
0.00956971	485	1060	59	0.0556604	0.121649	REAC:R-MMU-382551	REAC	Transport of small molecules	15422	1645	REAC:0000000	labyrinth zone	M. spretus
0.0380254	27	1060	9	0.00849057	0.333333	REAC:R-MMU-112310	REAC	Neurotransmitter release cycle	15422	937	REAC:R-MMU-112315	labyrinth zone	M. spretus
0.0246005	38	1060	10	0.00943396	0.263158	WP:WP2067	WP	Heart development	15422	59	WP:000000	labyrinth zone	M. spretus
4.2399e-23	1022	1392	199	0.14296	0.194716	GO:0006955	GO:BP	immune response	15422	2617	c("GO:0002376", "GO:0050896")	decidua	M. spretus
4.41815e-21	1082	1392	202	0.145115	0.186691	GO:0006952	GO:BP	defense response	15422	2614	GO:0006950	decidua	M. spretus
8.9637e-19	1707	1392	272	0.195402	0.159344	GO:0002376	GO:BP	immune system process	15422	913	GO:0008150	decidua	M. spretus
4.6418e-17	1005	1392	182	0.130747	0.181095	GO:0009607	GO:BP	response to biotic stimulus	15422	3572	GO:0050896	decidua	M. spretus
1.66333e-16	977	1392	177	0.127155	0.181167	GO:0043207	GO:BP	response to external biotic stimulus	15422	10929	c("GO:0009605", "GO:0009607")	decidua	M. spretus
1.66333e-16	977	1392	177	0.127155	0.181167	GO:0051707	GO:BP	response to other organism	15422	14359	c("GO:0043207", "GO:0044419")	decidua	M. spretus
1.73755e-16	4784	1392	587	0.421695	0.122701	GO:0032501	GO:BP	multicellular organismal process	15422	7883	GO:0008150	decidua	M. spretus
6.04963e-16	757	1392	147	0.105603	0.194188	GO:0002684	GO:BP	positive regulation of immune system process	15422	1209	c("GO:0002376", "GO:0002682", "GO:0048518")	decidua	M. spretus
2.95988e-15	1760	1392	267	0.19181	0.151705	GO:0009605	GO:BP	response to external stimulus	15422	3570	GO:0050896	decidua	M. spretus
3.24024e-15	135	1392	50	0.0359195	0.37037	GO:0006959	GO:BP	humoral immune response	15422	2621	GO:0006955	decidua	M. spretus
3.42889e-15	508	1392	111	0.0797414	0.218504	GO:0006954	GO:BP	inflammatory response	15422	2616	GO:0006952	decidua	M. spretus
4.44507e-15	475	1392	106	0.0761494	0.223158	GO:0009617	GO:BP	response to bacterium	15422	3580	GO:0051707	decidua	M. spretus
1.37079e-14	1115	1392	189	0.135776	0.169507	GO:0002682	GO:BP	regulation of immune system process	15422	1207	c("GO:0002376", "GO:0050789")	decidua	M. spretus
3.642e-14	2271	1392	320	0.229885	0.140907	GO:0051239	GO:BP	regulation of multicellular organismal process	15422	14037	c("GO:0032501", "GO:0050789")	decidua	M. spretus
4.89823e-13	449	1392	98	0.0704023	0.218263	GO:0002252	GO:BP	immune effector process	15422	791	GO:0002376	decidua	M. spretus
1.43042e-12	360	1392	84	0.0603448	0.233333	GO:0001819	GO:BP	positive regulation of cytokine production	15422	481	c("GO:0001816", "GO:0001817", "GO:0010628", "GO:0051240")	decidua	M. spretus
1.64723e-12	1091	1392	180	0.12931	0.164986	GO:0044419	GO:BP	biological process involved in interspecies interaction between organisms	15422	11378	GO:0008150	decidua	M. spretus
5.4262e-12	611	1392	118	0.0847701	0.193126	GO:0050776	GO:BP	regulation of immune response	15422	13679	c("GO:0002682", "GO:0006955", "GO:0048583")	decidua	M. spretus
1.30569e-11	588	1392	114	0.0818966	0.193878	GO:0001816	GO:BP	cytokine production	15422	478	c("GO:0010467", "GO:0032501")	decidua	M. spretus
1.99699e-11	737	1392	133	0.095546	0.180461	GO:0098542	GO:BP	defense response to other organism	15422	19336	c("GO:0006952", "GO:0051707")	decidua	M. spretus
3.3921e-11	1699	1392	246	0.176724	0.144791	GO:0048584	GO:BP	positive regulation of response to stimulus	15422	13280	c("GO:0048518", "GO:0048583", "GO:0050896")	decidua	M. spretus
4.57481e-11	583	1392	112	0.0804598	0.19211	GO:0001817	GO:BP	regulation of cytokine production	15422	479	c("GO:0001816", "GO:0010468", "GO:0051239")	decidua	M. spretus
5.74261e-11	2416	1392	323	0.23204	0.133692	GO:0042221	GO:BP	response to chemical	15422	10394	GO:0050896	decidua	M. spretus
9.52261e-11	485	1392	98	0.0704023	0.202062	GO:0050778	GO:BP	positive regulation of immune response	15422	13681	c("GO:0002684", "GO:0006955", "GO:0048584", "GO:0050776")	decidua	M. spretus
1.04692e-10	808	1392	140	0.100575	0.173267	GO:0032101	GO:BP	regulation of response to external stimulus	15422	7632	c("GO:0009605", "GO:0048583")	decidua	M. spretus
1.11226e-10	30	1392	20	0.0143678	0.666667	GO:0006956	GO:BP	complement activation	15422	2618	c("GO:0002252", "GO:0002253", "GO:0006959")	decidua	M. spretus
1.35631e-10	229	1392	60	0.0431034	0.262009	GO:0043062	GO:BP	extracellular structure organization	15422	10859	GO:0016043	decidua	M. spretus
1.35631e-10	229	1392	60	0.0431034	0.262009	GO:0045229	GO:BP	external encapsulating structure organization	15422	11733	GO:0016043	decidua	M. spretus
1.35631e-10	229	1392	60	0.0431034	0.262009	GO:0030198	GO:BP	extracellular matrix organization	15422	6944	c("GO:0043062", "GO:0045229")	decidua	M. spretus
1.45242e-10	5354	1392	614	0.441092	0.114681	GO:0050896	GO:BP	response to stimulus	15422	13774	GO:0008150	decidua	M. spretus
1.0863e-09	664	1392	119	0.0854885	0.179217	GO:0140546	GO:BP	defense response to symbiont	15422	20385	GO:0098542	decidua	M. spretus
1.92571e-09	1906	1392	262	0.188218	0.137461	GO:0070887	GO:BP	cellular response to chemical stimulus	15422	16854	c("GO:0042221", "GO:0051716")	decidua	M. spretus
2.36023e-09	555	1392	104	0.0747126	0.187387	GO:0045087	GO:BP	innate immune response	15422	11659	c("GO:0006955", "GO:0140546")	decidua	M. spretus
3.46948e-09	910	1392	148	0.106322	0.162637	GO:0007155	GO:BP	cell adhesion	15422	2750	GO:0009987	decidua	M. spretus
7.47575e-09	128	1392	40	0.0287356	0.3125	GO:0032635	GO:BP	interleukin-6 production	15422	7958	GO:0001816	decidua	M. spretus
7.47575e-09	128	1392	40	0.0287356	0.3125	GO:0032675	GO:BP	regulation of interleukin-6 production	15422	7997	c("GO:0001817", "GO:0032635")	decidua	M. spretus
8.00656e-09	1288	1392	191	0.137213	0.148292	GO:0051240	GO:BP	positive regulation of multicellular organismal process	15422	14038	c("GO:0032501", "GO:0048518", "GO:0051239")	decidua	M. spretus
1.07018e-08	462	1392	90	0.0646552	0.194805	GO:0032103	GO:BP	positive regulation of response to external stimulus	15422	7634	c("GO:0009605", "GO:0032101", "GO:0048584")	decidua	M. spretus
1.25109e-08	419	1392	84	0.0603448	0.200477	GO:0001501	GO:BP	skeletal system development	15422	323	GO:0048731	decidua	M. spretus
1.04629e-07	1853	1392	249	0.178879	0.134377	GO:0010033	GO:BP	response to organic substance	15422	3883	GO:0042221	decidua	M. spretus
1.47003e-07	246	1392	57	0.0409483	0.231707	GO:0002250	GO:BP	adaptive immune response	15422	789	GO:0006955	decidua	M. spretus
2.03175e-07	183	1392	47	0.0337644	0.256831	GO:0042742	GO:BP	defense response to bacterium	15422	10684	c("GO:0009617", "GO:0098542")	decidua	M. spretus
2.12256e-07	296	1392	64	0.045977	0.216216	GO:0002697	GO:BP	regulation of immune effector process	15422	1222	c("GO:0002252", "GO:0002682")	decidua	M. spretus
2.33337e-07	153	1392	42	0.0301724	0.27451	GO:0070374	GO:BP	positive regulation of ERK1 and ERK2 cascade	15422	16580	c("GO:0043410", "GO:0070371", "GO:0070372")	decidua	M. spretus
2.41458e-07	81	1392	29	0.0208333	0.358025	GO:0030593	GO:BP	neutrophil chemotaxis	15422	7097	c("GO:0071621", "GO:1990266")	decidua	M. spretus
3.85584e-07	890	1392	139	0.0998563	0.15618	GO:0051241	GO:BP	negative regulation of multicellular organismal process	15422	14039	c("GO:0032501", "GO:0048519", "GO:0051239")	decidua	M. spretus
3.93608e-07	199	1392	49	0.0352011	0.246231	GO:0009410	GO:BP	response to xenobiotic stimulus	15422	3512	GO:0042221	decidua	M. spretus
3.99719e-07	798	1392	128	0.091954	0.160401	GO:0001775	GO:BP	cell activation	15422	445	c("GO:0009987", "GO:0032501")	decidua	M. spretus
5.19581e-07	99	1392	32	0.0229885	0.323232	GO:0071621	GO:BP	granulocyte chemotaxis	15422	17303	c("GO:0030595", "GO:0097530")	decidua	M. spretus
6.10343e-07	282	1392	61	0.0438218	0.216312	GO:0050900	GO:BP	leukocyte migration	15422	13777	c("GO:0002376", "GO:0016477")	decidua	M. spretus
6.58288e-07	42	1392	20	0.0143678	0.47619	GO:0048247	GO:BP	lymphocyte chemotaxis	15422	13029	c("GO:0030595", "GO:0072676")	decidua	M. spretus
6.65212e-07	170	1392	44	0.0316092	0.258824	GO:0030595	GO:BP	leukocyte chemotaxis	15422	7098	c("GO:0050900", "GO:0060326")	decidua	M. spretus
7.05942e-07	406	1392	78	0.0560345	0.192118	GO:0007186	GO:BP	G protein-coupled receptor signaling pathway	15422	2775	GO:0007165	decidua	M. spretus
7.31311e-07	490	1392	89	0.0639368	0.181633	GO:0040017	GO:BP	positive regulation of locomotion	15422	10246	c("GO:0040011", "GO:0040012", "GO:0048518")	decidua	M. spretus
7.86791e-07	577	1392	100	0.0718391	0.17331	GO:0031347	GO:BP	regulation of defense response	15422	7395	c("GO:0006952", "GO:0080134")	decidua	M. spretus
9.98087e-07	191	1392	47	0.0337644	0.246073	GO:0002699	GO:BP	positive regulation of immune effector process	15422	1224	c("GO:0002252", "GO:0002684", "GO:0002697")	decidua	M. spretus
1.51218e-06	274	1392	59	0.0423851	0.215328	GO:0002443	GO:BP	leukocyte mediated immunity	15422	973	GO:0002252	decidua	M. spretus
1.76427e-06	87	1392	29	0.0208333	0.333333	GO:0032755	GO:BP	positive regulation of interleukin-6 production	15422	8075	c("GO:0001819", "GO:0032635", "GO:0032675")	decidua	M. spretus
2.06955e-06	40	1392	19	0.0136494	0.475	GO:0002548	GO:BP	monocyte chemotaxis	15422	1076	c("GO:0030595", "GO:0071674", "GO:0097529")	decidua	M. spretus
2.25004e-06	710	1392	115	0.0826149	0.161972	GO:0045321	GO:BP	leukocyte activation	15422	11749	c("GO:0001775", "GO:0002376")	decidua	M. spretus
2.35157e-06	222	1392	51	0.0366379	0.22973	GO:0002460	GO:BP	adaptive immune response based on somatic recombination of immune receptors built from immunoglobulin superfamily domains	15422	990	GO:0002250	decidua	M. spretus
2.73379e-06	257	1392	56	0.0402299	0.217899	GO:0050727	GO:BP	regulation of inflammatory response	15422	13655	c("GO:0006954", "GO:0031347", "GO:0032101")	decidua	M. spretus
3.30837e-06	204	1392	48	0.0344828	0.235294	GO:0002449	GO:BP	lymphocyte mediated immunity	15422	979	GO:0002443	decidua	M. spretus
3.47467e-06	481	1392	86	0.0617816	0.178794	GO:2000147	GO:BP	positive regulation of cell motility	15422	26168	c("GO:0040017", "GO:0048522", "GO:0048870", "GO:2000145")	decidua	M. spretus
3.66031e-06	135	1392	37	0.0265805	0.274074	GO:0042445	GO:BP	hormone metabolic process	15422	10531	c("GO:0008152", "GO:0010817")	decidua	M. spretus
3.90061e-06	225	1392	51	0.0366379	0.226667	GO:0060326	GO:BP	cell chemotaxis	15422	15004	c("GO:0006935", "GO:0016477", "GO:0070887")	decidua	M. spretus
4.04726e-06	353	1392	69	0.049569	0.195467	GO:0002253	GO:BP	activation of immune response	15422	792	c("GO:0002376", "GO:0050778")	decidua	M. spretus
4.3978e-06	199	1392	47	0.0337644	0.236181	GO:0048705	GO:BP	skeletal system morphogenesis	15422	13387	c("GO:0001501", "GO:0009887")	decidua	M. spretus
4.42481e-06	1447	1392	198	0.142241	0.136835	GO:0071310	GO:BP	cellular response to organic substance	15422	17066	c("GO:0010033", "GO:0070887")	decidua	M. spretus
4.88127e-06	240	1392	53	0.0380747	0.220833	GO:0061448	GO:BP	connective tissue development	15422	15973	GO:0009888	decidua	M. spretus
5.35442e-06	304	1392	62	0.0445402	0.203947	GO:0006935	GO:BP	chemotaxis	15422	2604	c("GO:0042221", "GO:0042330")	decidua	M. spretus
5.35442e-06	304	1392	62	0.0445402	0.203947	GO:0042330	GO:BP	taxis	15422	10442	c("GO:0009605", "GO:0040011")	decidua	M. spretus
5.83211e-06	102	1392	31	0.0222701	0.303922	GO:0050729	GO:BP	positive regulation of inflammatory response	15422	13657	c("GO:0006954", "GO:0031349", "GO:0032103", "GO:0050727")	decidua	M. spretus
6.34636e-06	909	1392	137	0.0984195	0.150715	GO:0010628	GO:BP	positive regulation of gene expression	15422	4324	c("GO:0010467", "GO:0010468", "GO:0010557")	decidua	M. spretus
6.43754e-06	4044	1392	462	0.331897	0.114243	GO:0048856	GO:BP	anatomical structure development	15422	13525	GO:0032502	decidua	M. spretus
8.52242e-06	734	1392	116	0.0833333	0.158038	GO:0008284	GO:BP	positive regulation of cell population proliferation	15422	3186	c("GO:0008283", "GO:0042127", "GO:0048522")	decidua	M. spretus
9.15348e-06	777	1392	121	0.0869253	0.155727	GO:0009887	GO:BP	animal organ morphogenesis	15422	3785	c("GO:0009653", "GO:0048513")	decidua	M. spretus
9.3639e-06	177	1392	43	0.0308908	0.242938	GO:0097529	GO:BP	myeloid leukocyte migration	15422	19231	GO:0050900	decidua	M. spretus
9.88694e-06	1881	1392	243	0.174569	0.129187	GO:0007166	GO:BP	cell surface receptor signaling pathway	15422	2761	GO:0007165	decidua	M. spretus
1.02581e-05	1279	1392	178	0.127874	0.139171	GO:0042127	GO:BP	regulation of cell population proliferation	15422	10326	c("GO:0008283", "GO:0050794")	decidua	M. spretus
1.05638e-05	309	1392	62	0.0445402	0.200647	GO:0019221	GO:BP	cytokine-mediated signaling pathway	15422	5788	c("GO:0007166", "GO:0071345")	decidua	M. spretus
1.38088e-05	937	1392	139	0.0998563	0.148346	GO:0040011	GO:BP	locomotion	15422	10240	GO:0008150	decidua	M. spretus
2.01728e-05	498	1392	86	0.0617816	0.172691	GO:0030001	GO:BP	metal ion transport	15422	6883	GO:0006812	decidua	M. spretus
2.3159e-05	4328	1392	486	0.349138	0.112292	GO:0032502	GO:BP	developmental process	15422	7884	GO:0008150	decidua	M. spretus
2.37598e-05	2061	1392	260	0.186782	0.126152	GO:0065008	GO:BP	regulation of biological quality	15422	16385	GO:0065007	decidua	M. spretus
3.13052e-05	97	1392	29	0.0208333	0.298969	GO:1990266	GO:BP	neutrophil migration	15422	25792	GO:0097530	decidua	M. spretus
3.31057e-05	717	1392	112	0.0804598	0.156206	GO:0034097	GO:BP	response to cytokine	15422	8691	GO:0010033	decidua	M. spretus
3.43115e-05	609	1392	99	0.0711207	0.162562	GO:0006811	GO:BP	monoatomic ion transport	15422	2520	GO:0006810	decidua	M. spretus
3.50201e-05	601	1392	98	0.0704023	0.163062	GO:0030155	GO:BP	regulation of cell adhesion	15422	6925	c("GO:0007155", "GO:0050794")	decidua	M. spretus
4.10664e-05	1542	1392	204	0.146552	0.132296	GO:0008283	GO:BP	cell population proliferation	15422	3185	GO:0009987	decidua	M. spretus
4.18461e-05	76	1392	25	0.0179598	0.328947	GO:0032642	GO:BP	regulation of chemokine production	15422	7965	c("GO:0001817", "GO:0032602")	decidua	M. spretus
4.18461e-05	76	1392	25	0.0179598	0.328947	GO:0032602	GO:BP	chemokine production	15422	7926	GO:0001816	decidua	M. spretus
4.27209e-05	450	1392	79	0.0567529	0.175556	GO:0050865	GO:BP	regulation of cell activation	15422	13748	c("GO:0001775", "GO:0050794", "GO:0051239")	decidua	M. spretus
4.36365e-05	466	1392	81	0.0581897	0.17382	GO:0030335	GO:BP	positive regulation of cell migration	15422	7018	c("GO:0016477", "GO:0030334", "GO:2000147")	decidua	M. spretus
4.38247e-05	388	1392	71	0.0510057	0.18299	GO:0002683	GO:BP	negative regulation of immune system process	15422	1208	c("GO:0002376", "GO:0002682", "GO:0048519")	decidua	M. spretus
4.58809e-05	1479	1392	197	0.141523	0.133198	GO:0009888	GO:BP	tissue development	15422	3786	GO:0048856	decidua	M. spretus
5.00763e-05	2772	1392	331	0.237787	0.119408	GO:0048731	GO:BP	system development	15422	13413	c("GO:0007275", "GO:0048856")	decidua	M. spretus
5.31971e-05	329	1392	63	0.0452586	0.191489	GO:0043410	GO:BP	positive regulation of MAPK cascade	15422	11033	c("GO:0000165", "GO:0043408", "GO:1902533")	decidua	M. spretus
5.39625e-05	154	1392	38	0.0272989	0.246753	GO:0032680	GO:BP	regulation of tumor necrosis factor production	15422	8002	c("GO:0032640", "GO:1903555")	decidua	M. spretus
5.39625e-05	154	1392	38	0.0272989	0.246753	GO:0032640	GO:BP	tumor necrosis factor production	15422	7963	GO:0071706	decidua	M. spretus
5.73764e-05	117	1392	32	0.0229885	0.273504	GO:0097530	GO:BP	granulocyte migration	15422	19232	GO:0097529	decidua	M. spretus
6.42684e-05	3310	1392	384	0.275862	0.116012	GO:0007275	GO:BP	multicellular organism development	15422	2835	c("GO:0032501", "GO:0048856")	decidua	M. spretus
6.68002e-05	83	1392	26	0.0186782	0.313253	GO:0019730	GO:BP	antimicrobial humoral response	15422	6236	c("GO:0006959", "GO:0140546")	decidua	M. spretus
6.72708e-05	2122	1392	264	0.189655	0.124411	GO:0048513	GO:BP	animal organ development	15422	13223	GO:0048856	decidua	M. spretus
7.03393e-05	57	1392	21	0.0150862	0.368421	GO:0006805	GO:BP	xenobiotic metabolic process	15422	2515	c("GO:0044237", "GO:0071466")	decidua	M. spretus
7.90317e-05	156	1392	38	0.0272989	0.24359	GO:0071706	GO:BP	tumor necrosis factor superfamily cytokine production	15422	17376	GO:0001816	decidua	M. spretus
7.90317e-05	156	1392	38	0.0272989	0.24359	GO:1903555	GO:BP	regulation of tumor necrosis factor superfamily cytokine production	15422	23693	c("GO:0001817", "GO:0071706")	decidua	M. spretus
7.96789e-05	561	1392	92	0.066092	0.163993	GO:0033993	GO:BP	response to lipid	15422	8654	GO:0010033	decidua	M. spretus
8.75521e-05	595	1392	96	0.0689655	0.161345	GO:0046649	GO:BP	lymphocyte activation	15422	12692	GO:0045321	decidua	M. spretus
0.000101425	275	1392	55	0.0395115	0.2	GO:0050867	GO:BP	positive regulation of cell activation	15422	13750	c("GO:0001775", "GO:0048522", "GO:0050865", "GO:0051240")	decidua	M. spretus
0.000116344	640	1392	101	0.0725575	0.157812	GO:0071345	GO:BP	cellular response to cytokine stimulus	15422	17097	c("GO:0034097", "GO:0071310")	decidua	M. spretus
0.000116697	85	1392	26	0.0186782	0.305882	GO:0072676	GO:BP	lymphocyte migration	15422	18012	GO:0071674	decidua	M. spretus
0.000120527	351	1392	65	0.0466954	0.185185	GO:0031349	GO:BP	positive regulation of defense response	15422	7397	c("GO:0006952", "GO:0031347", "GO:0048584")	decidua	M. spretus
0.000134008	241	1392	50	0.0359195	0.207469	GO:0002237	GO:BP	response to molecule of bacterial origin	15422	777	c("GO:0009617", "GO:0010033", "GO:0043207")	decidua	M. spretus
0.000149035	166	1392	39	0.0280172	0.23494	GO:0051216	GO:BP	cartilage development	15422	14018	c("GO:0001501", "GO:0048513", "GO:0061448")	decidua	M. spretus
0.000166083	92	1392	27	0.0193966	0.293478	GO:0032963	GO:BP	collagen metabolic process	15422	8227	GO:0008152	decidua	M. spretus
0.000183084	1384	1392	184	0.132184	0.132948	GO:0010647	GO:BP	positive regulation of cell communication	15422	4343	c("GO:0007154", "GO:0010646", "GO:0048522")	decidua	M. spretus
0.000192562	2866	1392	337	0.242098	0.117585	GO:0048583	GO:BP	regulation of response to stimulus	15422	13279	c("GO:0050789", "GO:0050896")	decidua	M. spretus
0.000196093	14	1392	10	0.00718391	0.714286	GO:0048245	GO:BP	eosinophil chemotaxis	15422	13027	c("GO:0071621", "GO:0072677")	decidua	M. spretus
0.000223153	99	1392	28	0.0201149	0.282828	GO:0071466	GO:BP	cellular response to xenobiotic stimulus	15422	17200	c("GO:0009410", "GO:0070887")	decidua	M. spretus
0.00028294	112	1392	30	0.0215517	0.267857	GO:0034341	GO:BP	response to type II interferon	15422	8870	c("GO:0034097", "GO:0045087")	decidua	M. spretus
0.000305847	131	1392	33	0.0237069	0.251908	GO:0002687	GO:BP	positive regulation of leukocyte migration	15422	1212	c("GO:0002684", "GO:0002685", "GO:0030335", "GO:0050900")	decidua	M. spretus
0.000339672	3786	1392	426	0.306034	0.11252	GO:0023052	GO:BP	signaling	15422	6877	GO:0050789	decidua	M. spretus
0.000346007	138	1392	34	0.0244253	0.246377	GO:0071674	GO:BP	mononuclear cell migration	15422	17349	GO:0050900	decidua	M. spretus
0.00035565	835	1392	122	0.0876437	0.146108	GO:0040012	GO:BP	regulation of locomotion	15422	10241	c("GO:0040011", "GO:0050789")	decidua	M. spretus
0.000381322	3841	1392	431	0.309626	0.11221	GO:0007154	GO:BP	cell communication	15422	2749	GO:0009987	decidua	M. spretus
0.000391777	1389	1392	183	0.131466	0.131749	GO:0023056	GO:BP	positive regulation of signaling	15422	6878	c("GO:0023051", "GO:0023052", "GO:0048518")	decidua	M. spretus
0.000392434	4560	1392	500	0.359195	0.109649	GO:0048518	GO:BP	positive regulation of biological process	15422	13226	c("GO:0008150", "GO:0050789")	decidua	M. spretus
0.000445408	186	1392	41	0.029454	0.22043	GO:0002685	GO:BP	regulation of leukocyte migration	15422	1210	c("GO:0002682", "GO:0030334", "GO:0050900")	decidua	M. spretus
0.000488199	1126	1392	154	0.110632	0.136767	GO:0003008	GO:BP	system process	15422	1466	GO:0032501	decidua	M. spretus
0.000507111	1154	1392	157	0.112787	0.136049	GO:2000026	GO:BP	regulation of multicellular organismal development	15422	26054	c("GO:0007275", "GO:0050793", "GO:0051239")	decidua	M. spretus
0.000535569	4528	1392	496	0.356322	0.109541	GO:0051716	GO:BP	cellular response to stimulus	15422	14364	c("GO:0009987", "GO:0050896")	decidua	M. spretus
0.000597819	53	1392	19	0.0136494	0.358491	GO:0032722	GO:BP	positive regulation of chemokine production	15422	8043	c("GO:0001819", "GO:0032602", "GO:0032642")	decidua	M. spretus
0.000615504	808	1392	118	0.0847701	0.14604	GO:2000145	GO:BP	regulation of cell motility	15422	26166	c("GO:0040012", "GO:0048870", "GO:0050794")	decidua	M. spretus
0.000625151	267	1392	52	0.0373563	0.194757	GO:0070661	GO:BP	leukocyte proliferation	15422	16738	GO:0008283	decidua	M. spretus
0.000636448	1213	1392	163	0.117098	0.134378	GO:0009967	GO:BP	positive regulation of signal transduction	15422	3843	c("GO:0007165", "GO:0009966", "GO:0010647", "GO:0023056", "GO:0048584")	decidua	M. spretus
0.000668676	26	1392	13	0.00933908	0.5	GO:0060907	GO:BP	positive regulation of macrophage cytokine production	15422	15516	c("GO:0010934", "GO:0010935", "GO:0061081")	decidua	M. spretus
0.000716378	98	1392	27	0.0193966	0.27551	GO:0032760	GO:BP	positive regulation of tumor necrosis factor production	15422	8080	c("GO:0032640", "GO:0032680", "GO:1903557")	decidua	M. spretus
0.000741896	239	1392	48	0.0344828	0.200837	GO:0032943	GO:BP	mononuclear cell proliferation	15422	8208	GO:0070661	decidua	M. spretus
0.000774456	546	1392	87	0.0625	0.159341	GO:0006812	GO:BP	monoatomic cation transport	15422	2521	GO:0006811	decidua	M. spretus
0.000793132	149	1392	35	0.0251437	0.234899	GO:0001906	GO:BP	cell killing	15422	529	GO:0009987	decidua	M. spretus
0.000872591	377	1392	66	0.0474138	0.175066	GO:0045785	GO:BP	positive regulation of cell adhesion	15422	12013	c("GO:0007155", "GO:0030155", "GO:0048522")	decidua	M. spretus
0.000901338	99	1392	27	0.0193966	0.272727	GO:1903557	GO:BP	positive regulation of tumor necrosis factor superfamily cytokine production	15422	23695	c("GO:0001819", "GO:0071706", "GO:1903555")	decidua	M. spretus
0.000915399	323	1392	59	0.0423851	0.182663	GO:0001503	GO:BP	ossification	15422	325	GO:0032501	decidua	M. spretus
0.000940775	19	1392	11	0.0079023	0.578947	GO:0042403	GO:BP	thyroid hormone metabolic process	15422	10496	c("GO:0006575", "GO:0018958", "GO:0042445")	decidua	M. spretus
0.000967515	1921	1392	237	0.170259	0.123373	GO:0050793	GO:BP	regulation of developmental process	15422	13690	c("GO:0032502", "GO:0050789")	decidua	M. spretus
0.00105027	3450	1392	390	0.280172	0.113043	GO:0007165	GO:BP	signal transduction	15422	2760	c("GO:0007154", "GO:0009987", "GO:0023052", "GO:0050794", "GO:0051716")	decidua	M. spretus
0.00110494	106	1392	28	0.0201149	0.264151	GO:0048706	GO:BP	embryonic skeletal system development	15422	13388	c("GO:0001501", "GO:0043009")	decidua	M. spretus
0.00111896	773	1392	113	0.0811782	0.146184	GO:0030334	GO:BP	regulation of cell migration	15422	7017	c("GO:0016477", "GO:2000145")	decidua	M. spretus
0.00118689	158	1392	36	0.0258621	0.227848	GO:0002700	GO:BP	regulation of production of molecular mediator of immune response	15422	1225	c("GO:0002440", "GO:0002697", "GO:0010468")	decidua	M. spretus
0.00122093	50	1392	18	0.012931	0.36	GO:0030199	GO:BP	collagen fibril organization	15422	6945	c("GO:0030198", "GO:0097435")	decidua	M. spretus
0.00122093	50	1392	18	0.012931	0.36	GO:0070098	GO:BP	chemokine-mediated signaling pathway	15422	16404	c("GO:0007186", "GO:0019221", "GO:1990869")	decidua	M. spretus
0.00127519	740	1392	109	0.0783046	0.147297	GO:0051093	GO:BP	negative regulation of developmental process	15422	13927	c("GO:0032502", "GO:0048519", "GO:0050793")	decidua	M. spretus
0.00131223	1996	1392	244	0.175287	0.122244	GO:0009653	GO:BP	anatomical structure morphogenesis	15422	3608	c("GO:0032502", "GO:0048856")	decidua	M. spretus
0.00136935	107	1392	28	0.0201149	0.261682	GO:0002718	GO:BP	regulation of cytokine production involved in immune response	15422	1243	c("GO:0001817", "GO:0002367", "GO:0002700")	decidua	M. spretus
0.00136935	107	1392	28	0.0201149	0.261682	GO:0002367	GO:BP	cytokine production involved in immune response	15422	906	c("GO:0001816", "GO:0002440", "GO:0006955")	decidua	M. spretus
0.00145307	166	1392	37	0.0265805	0.222892	GO:0048659	GO:BP	smooth muscle cell proliferation	15422	13342	GO:0033002	decidua	M. spretus
0.00193324	299	1392	55	0.0395115	0.183946	GO:0007159	GO:BP	leukocyte cell-cell adhesion	15422	2754	GO:0098609	decidua	M. spretus
0.00194353	409	1392	69	0.049569	0.168704	GO:0002694	GO:BP	regulation of leukocyte activation	15422	1219	c("GO:0002682", "GO:0045321", "GO:0050865")	decidua	M. spretus
0.00196438	115	1392	29	0.0208333	0.252174	GO:0022612	GO:BP	gland morphogenesis	15422	6856	c("GO:0009887", "GO:0048732")	decidua	M. spretus
0.00230595	233	1392	46	0.033046	0.197425	GO:0046651	GO:BP	lymphocyte proliferation	15422	12693	c("GO:0032943", "GO:0046649")	decidua	M. spretus
0.00239643	116	1392	29	0.0208333	0.25	GO:0002702	GO:BP	positive regulation of production of molecular mediator of immune response	15422	1227	c("GO:0002440", "GO:0002699", "GO:0002700", "GO:0010628")	decidua	M. spretus
0.00260622	1156	1392	154	0.110632	0.133218	GO:0016477	GO:BP	cell migration	15422	5292	GO:0048870	decidua	M. spretus
0.00261749	1258	1392	165	0.118534	0.131161	GO:0048870	GO:BP	cell motility	15422	13538	GO:0009987	decidua	M. spretus
0.00273421	604	1392	92	0.066092	0.152318	GO:0098609	GO:BP	cell-cell adhesion	15422	19347	GO:0007155	decidua	M. spretus
0.00295474	17	1392	10	0.00718391	0.588235	GO:0072677	GO:BP	eosinophil migration	15422	18013	GO:0097530	decidua	M. spretus
0.00320133	185	1392	39	0.0280172	0.210811	GO:0002440	GO:BP	production of molecular mediator of immune response	15422	970	c("GO:0002376", "GO:0010467")	decidua	M. spretus
0.00322143	273	1392	51	0.0366379	0.186813	GO:1903037	GO:BP	regulation of leukocyte cell-cell adhesion	15422	23291	c("GO:0007159", "GO:0022407")	decidua	M. spretus
0.00330101	38	1392	15	0.0107759	0.394737	GO:0010934	GO:BP	macrophage cytokine production	15422	4576	GO:0061082	decidua	M. spretus
0.00330101	38	1392	15	0.0107759	0.394737	GO:0010935	GO:BP	regulation of macrophage cytokine production	15422	4577	c("GO:0002718", "GO:0010934")	decidua	M. spretus
0.00330834	1142	1392	152	0.109195	0.1331	GO:1901700	GO:BP	response to oxygen-containing compound	15422	22187	GO:0042221	decidua	M. spretus
0.00346441	99	1392	26	0.0186782	0.262626	GO:0019724	GO:BP	B cell mediated immunity	15422	6233	c("GO:0002449", "GO:0002460")	decidua	M. spretus
0.0040317	329	1392	58	0.0416667	0.176292	GO:1903706	GO:BP	regulation of hemopoiesis	15422	23819	c("GO:0002682", "GO:0030097", "GO:0060284", "GO:2000026")	decidua	M. spretus
0.00404179	70	1392	21	0.0150862	0.3	GO:0071347	GO:BP	cellular response to interleukin-1	15422	17099	c("GO:0070555", "GO:0071345")	decidua	M. spretus
0.0041444	59	1392	19	0.0136494	0.322034	GO:1990869	GO:BP	cellular response to chemokine	15422	25989	c("GO:0071345", "GO:1990868")	decidua	M. spretus
0.0041444	59	1392	19	0.0136494	0.322034	GO:1990868	GO:BP	response to chemokine	15422	25988	GO:0034097	decidua	M. spretus
0.00422631	223	1392	44	0.0316092	0.197309	GO:0033002	GO:BP	muscle cell proliferation	15422	8251	GO:0008283	decidua	M. spretus
0.00432735	76	1392	22	0.0158046	0.289474	GO:0002720	GO:BP	positive regulation of cytokine production involved in immune response	15422	1245	c("GO:0001819", "GO:0002367", "GO:0002702", "GO:0002718")	decidua	M. spretus
0.00433701	173	1392	37	0.0265805	0.213873	GO:0002274	GO:BP	myeloid leukocyte activation	15422	813	GO:0045321	decidua	M. spretus
0.00510007	44	1392	16	0.0114943	0.363636	GO:0046633	GO:BP	alpha-beta T cell proliferation	15422	12676	c("GO:0042098", "GO:0046631")	decidua	M. spretus
0.0055471	77	1392	22	0.0158046	0.285714	GO:0006690	GO:BP	icosanoid metabolic process	15422	2425	GO:0019752	decidua	M. spretus
0.0055471	77	1392	22	0.0158046	0.285714	GO:0048704	GO:BP	embryonic skeletal system morphogenesis	15422	13386	c("GO:0048562", "GO:0048705", "GO:0048706")	decidua	M. spretus
0.00610891	18	1392	10	0.00718391	0.555556	GO:0034694	GO:BP	response to prostaglandin	15422	9018	c("GO:0009725", "GO:0033993")	decidua	M. spretus
0.00628131	256	1392	48	0.0344828	0.1875	GO:0002696	GO:BP	positive regulation of leukocyte activation	15422	1221	c("GO:0002684", "GO:0002694", "GO:0045321", "GO:0050867")	decidua	M. spretus
0.00628966	55	1392	18	0.012931	0.327273	GO:0014911	GO:BP	positive regulation of smooth muscle cell migration	15422	4842	c("GO:0014909", "GO:0014910", "GO:0030335")	decidua	M. spretus
0.00682156	96	1392	25	0.0179598	0.260417	GO:0016064	GO:BP	immunoglobulin mediated immune response	15422	5156	GO:0019724	decidua	M. spretus
0.00686627	431	1392	70	0.0502874	0.162413	GO:0042110	GO:BP	T cell activation	15422	10315	GO:0046649	decidua	M. spretus
0.00715047	84	1392	23	0.016523	0.27381	GO:0120254	GO:BP	olefinic compound metabolic process	15422	20149	GO:0071704	decidua	M. spretus
0.0072152	40	1392	15	0.0107759	0.375	GO:0002691	GO:BP	regulation of cellular extravasation	15422	1216	c("GO:0002685", "GO:0045123")	decidua	M. spretus
0.00744753	142	1392	32	0.0229885	0.225352	GO:0051897	GO:BP	positive regulation of phosphatidylinositol 3-kinase/protein kinase B signal transduction	15422	14436	c("GO:0043491", "GO:0051896", "GO:1902533")	decidua	M. spretus
0.00809072	466	1392	74	0.0531609	0.158798	GO:0002521	GO:BP	leukocyte differentiation	15422	1050	c("GO:0030097", "GO:0030154")	decidua	M. spretus
0.00837303	199	1392	40	0.0287356	0.201005	GO:0070663	GO:BP	regulation of leukocyte proliferation	15422	16740	c("GO:0042127", "GO:0070661")	decidua	M. spretus
0.00874395	401	1392	66	0.0474138	0.164589	GO:0071396	GO:BP	cellular response to lipid	15422	17148	c("GO:0033993", "GO:0071310")	decidua	M. spretus
0.00914133	157	1392	34	0.0244253	0.216561	GO:0002819	GO:BP	regulation of adaptive immune response	15422	1336	c("GO:0002250", "GO:0050776")	decidua	M. spretus
0.00996474	36	1392	14	0.0100575	0.388889	GO:0061081	GO:BP	positive regulation of myeloid leukocyte cytokine production involved in immune response	15422	15676	c("GO:0002720", "GO:0061082")	decidua	M. spretus
0.0104327	41	1392	15	0.0107759	0.365854	GO:0019731	GO:BP	antibacterial humoral response	15422	6237	c("GO:0019730", "GO:0042742")	decidua	M. spretus
0.0105863	27	1392	12	0.00862069	0.444444	GO:0046641	GO:BP	positive regulation of alpha-beta T cell proliferation	15422	12684	c("GO:0042102", "GO:0046633", "GO:0046635", "GO:0046640")	decidua	M. spretus
0.0106561	68	1392	20	0.0143678	0.294118	GO:0033627	GO:BP	cell adhesion mediated by integrin	15422	8609	GO:0007155	decidua	M. spretus
0.0114612	246	1392	46	0.033046	0.186992	GO:0070371	GO:BP	ERK1 and ERK2 cascade	15422	16577	GO:0000165	decidua	M. spretus
0.0118513	19	1392	10	0.00718391	0.526316	GO:1903236	GO:BP	regulation of leukocyte tethering or rolling	15422	23429	c("GO:0002691", "GO:0050901", "GO:1904994")	decidua	M. spretus
0.0120936	364	1392	61	0.0438218	0.167582	GO:0050673	GO:BP	epithelial cell proliferation	15422	13636	GO:0008283	decidua	M. spretus
0.0123983	159	1392	34	0.0244253	0.213836	GO:0048660	GO:BP	regulation of smooth muscle cell proliferation	15422	13343	c("GO:0042127", "GO:0048659")	decidua	M. spretus
0.0134043	93	1392	24	0.0172414	0.258065	GO:0071346	GO:BP	cellular response to type II interferon	15422	17098	c("GO:0034341", "GO:0071345")	decidua	M. spretus
0.0137232	2916	1392	330	0.237069	0.113169	GO:0030154	GO:BP	cell differentiation	15422	6924	GO:0048869	decidua	M. spretus
0.0137232	2916	1392	330	0.237069	0.113169	GO:0048869	GO:BP	cellular developmental process	15422	13537	c("GO:0009987", "GO:0032502")	decidua	M. spretus
0.0137892	181	1392	37	0.0265805	0.20442	GO:0032944	GO:BP	regulation of mononuclear cell proliferation	15422	8209	c("GO:0032943", "GO:0070663")	decidua	M. spretus
0.0141532	750	1392	106	0.0761494	0.141333	GO:0030097	GO:BP	hemopoiesis	15422	6912	GO:0048468	decidua	M. spretus
0.0142078	75	1392	21	0.0150862	0.28	GO:0050830	GO:BP	defense response to Gram-positive bacterium	15422	13717	GO:0042742	decidua	M. spretus
0.0151037	126	1392	29	0.0208333	0.230159	GO:0097305	GO:BP	response to alcohol	15422	19125	c("GO:0010033", "GO:1901700")	decidua	M. spretus
0.0155986	226	1392	43	0.0308908	0.190265	GO:0032496	GO:BP	response to lipopolysaccharide	15422	7879	c("GO:0002237", "GO:0033993", "GO:1901700")	decidua	M. spretus
0.0164138	1043	1392	138	0.0991379	0.132311	GO:0080134	GO:BP	regulation of response to stress	15422	18338	c("GO:0006950", "GO:0048583")	decidua	M. spretus
0.0171018	2609	1392	299	0.214799	0.114603	GO:0006950	GO:BP	response to stress	15422	2613	GO:0050896	decidua	M. spretus
0.0187955	101	1392	25	0.0179598	0.247525	GO:0002688	GO:BP	regulation of leukocyte chemotaxis	15422	1213	c("GO:0002685", "GO:0030595", "GO:0050920")	decidua	M. spretus
0.0193671	361	1392	60	0.0431034	0.166205	GO:0051249	GO:BP	regulation of lymphocyte activation	15422	14044	c("GO:0002694", "GO:0046649")	decidua	M. spretus
0.0194874	48	1392	16	0.0114943	0.333333	GO:0001655	GO:BP	urogenital system development	15422	374	GO:0048731	decidua	M. spretus
0.0194874	48	1392	16	0.0114943	0.333333	GO:0071622	GO:BP	regulation of granulocyte chemotaxis	15422	17304	c("GO:0002688", "GO:0071621")	decidua	M. spretus
0.0201675	33	1392	13	0.00933908	0.393939	GO:0090022	GO:BP	regulation of neutrophil chemotaxis	15422	18481	c("GO:0030593", "GO:0071622", "GO:1902622")	decidua	M. spretus
0.0202417	7616	1392	769	0.552443	0.100972	GO:0065007	GO:BP	biological regulation	15422	16384	GO:0008150	decidua	M. spretus
0.0209033	236	1392	44	0.0316092	0.186441	GO:0048562	GO:BP	embryonic organ morphogenesis	15422	13260	c("GO:0009887", "GO:0048568", "GO:0048598")	decidua	M. spretus
0.0223319	229	1392	43	0.0308908	0.187773	GO:0070372	GO:BP	regulation of ERK1 and ERK2 cascade	15422	16578	c("GO:0043408", "GO:0070371")	decidua	M. spretus
0.0286897	301	1392	52	0.0373563	0.172757	GO:0050678	GO:BP	regulation of epithelial cell proliferation	15422	13641	c("GO:0042127", "GO:0050673")	decidua	M. spretus
0.0288692	333	1392	56	0.0402299	0.168168	GO:1901615	GO:BP	organic hydroxy compound metabolic process	15422	22130	GO:0071704	decidua	M. spretus
0.0297257	165	1392	34	0.0244253	0.206061	GO:0071219	GO:BP	cellular response to molecule of bacterial origin	15422	16979	c("GO:0002237", "GO:0071216")	decidua	M. spretus
0.0300293	110	1392	26	0.0186782	0.236364	GO:0032946	GO:BP	positive regulation of mononuclear cell proliferation	15422	8211	c("GO:0032943", "GO:0032944", "GO:0070665")	decidua	M. spretus
0.0305602	39	1392	14	0.0100575	0.358974	GO:0032731	GO:BP	positive regulation of interleukin-1 beta production	15422	8052	c("GO:0032611", "GO:0032651", "GO:0032732")	decidua	M. spretus
0.0319799	1234	1392	157	0.112787	0.127229	GO:0045595	GO:BP	regulation of cell differentiation	15422	11842	c("GO:0030154", "GO:0050793", "GO:0050794")	decidua	M. spretus
0.0322029	91	1392	23	0.016523	0.252747	GO:0042471	GO:BP	ear morphogenesis	15422	10552	c("GO:0043583", "GO:0048562", "GO:0090596")	decidua	M. spretus
0.0332871	25	1392	11	0.0079023	0.44	GO:0030574	GO:BP	collagen catabolic process	15422	7083	c("GO:0009056", "GO:0032963")	decidua	M. spretus
0.0356922	10	1392	7	0.00502874	0.7	GO:0006958	GO:BP	complement activation, classical pathway	15422	2620	c("GO:0002455", "GO:0006956")	decidua	M. spretus
0.0381522	196	1392	38	0.0272989	0.193878	GO:0072593	GO:BP	reactive oxygen species metabolic process	15422	17975	GO:0044237	decidua	M. spretus
0.03822	21	1392	10	0.00718391	0.47619	GO:0033630	GO:BP	positive regulation of cell adhesion mediated by integrin	15422	8612	c("GO:0033627", "GO:0033628", "GO:0045785")	decidua	M. spretus
0.0397065	749	1392	104	0.0747126	0.138852	GO:1902533	GO:BP	positive regulation of intracellular signal transduction	15422	22897	c("GO:0009967", "GO:0035556", "GO:1902531")	decidua	M. spretus
0.0407524	30	1392	12	0.00862069	0.4	GO:0050901	GO:BP	leukocyte tethering or rolling	15422	13778	c("GO:0045123", "GO:0061756")	decidua	M. spretus
0.0425287	1099	1392	142	0.102011	0.129208	GO:0051094	GO:BP	positive regulation of developmental process	15422	13928	c("GO:0032502", "GO:0048518", "GO:0050793")	decidua	M. spretus
0.0435718	175	1392	35	0.0251437	0.2	GO:0050920	GO:BP	regulation of chemotaxis	15422	13797	c("GO:0006935", "GO:0032101", "GO:0040012")	decidua	M. spretus
0.0450167	119	1392	27	0.0193966	0.226891	GO:0050921	GO:BP	positive regulation of chemotaxis	15422	13798	c("GO:0006935", "GO:0032103", "GO:0040017", "GO:0050920")	decidua	M. spretus
0.045154	74	1392	20	0.0143678	0.27027	GO:0032609	GO:BP	type II interferon production	15422	7933	GO:0001816	decidua	M. spretus
0.045154	74	1392	20	0.0143678	0.27027	GO:0032649	GO:BP	regulation of type II interferon production	15422	7972	c("GO:0001817", "GO:0032609")	decidua	M. spretus
0.0460077	4220	1392	452	0.324713	0.107109	GO:0048522	GO:BP	positive regulation of cellular process	15422	13230	c("GO:0009987", "GO:0048518", "GO:0050794")	decidua	M. spretus
0.0462993	161	1392	33	0.0237069	0.204969	GO:0006909	GO:BP	phagocytosis	15422	2588	GO:0006897	decidua	M. spretus
0.0469957	5	1392	5	0.00359195	1	GO:0009753	GO:BP	response to jasmonic acid	15422	3688	c("GO:0009725", "GO:0070542")	decidua	M. spretus
0.0469957	5	1392	5	0.00359195	1	GO:0042197	GO:BP	halogenated hydrocarbon metabolic process	15422	10370	c("GO:0006805", "GO:0071704")	decidua	M. spretus
0.0469957	5	1392	5	0.00359195	1	GO:0071395	GO:BP	cellular response to jasmonic acid stimulus	15422	17147	c("GO:0009753", "GO:0032870", "GO:0071398")	decidua	M. spretus
0.0477814	51	1392	16	0.0114943	0.313725	GO:0061082	GO:BP	myeloid leukocyte cytokine production	15422	15677	GO:0002367	decidua	M. spretus
5.07891e-15	172	1392	55	0.0395115	0.319767	KEGG:04060	KEGG	Cytokine-cytokine receptor interaction	15422	253	KEGG:00000	decidua	M. spretus
2.58775e-14	47	1392	27	0.0193966	0.574468	KEGG:05150	KEGG	Staphylococcus aureus infection	15422	439	KEGG:00000	decidua	M. spretus
1.57964e-12	57	1392	28	0.0201149	0.491228	KEGG:04610	KEGG	Complement and coagulation cascades	15422	320	KEGG:00000	decidua	M. spretus
7.45637e-08	62	1392	24	0.0172414	0.387097	KEGG:04061	KEGG	Viral protein interaction with cytokine and cytokine receptor	15422	254	KEGG:00000	decidua	M. spretus
3.05177e-06	43	1392	18	0.012931	0.418605	KEGG:00980	KEGG	Metabolism of xenobiotics by cytochrome P450	15422	154	KEGG:00000	decidua	M. spretus
4.731e-06	31	1392	15	0.0107759	0.483871	KEGG:00830	KEGG	Retinol metabolism	15422	127	KEGG:00000	decidua	M. spretus
5.97928e-06	40	1392	17	0.0122126	0.425	KEGG:00982	KEGG	Drug metabolism - cytochrome P450	15422	156	KEGG:00000	decidua	M. spretus
2.68453e-05	26	1392	13	0.00933908	0.5	KEGG:04672	KEGG	Intestinal immune network for IgA production	15422	344	KEGG:00000	decidua	M. spretus
3.61039e-05	35	1392	15	0.0107759	0.428571	KEGG:05204	KEGG	Chemical carcinogenesis - DNA adducts	15422	456	KEGG:00000	decidua	M. spretus
3.97117e-05	65	1392	21	0.0150862	0.323077	KEGG:05323	KEGG	Rheumatoid arthritis	15422	485	KEGG:00000	decidua	M. spretus
0.000109034	63	1392	20	0.0143678	0.31746	KEGG:05133	KEGG	Pertussis	15422	430	KEGG:00000	decidua	M. spretus
0.00222876	134	1392	29	0.0208333	0.216418	KEGG:04080	KEGG	Neuroactive ligand-receptor interaction	15422	263	KEGG:00000	decidua	M. spretus
0.00223609	141	1392	30	0.0215517	0.212766	KEGG:05152	KEGG	Tuberculosis	15422	440	KEGG:00000	decidua	M. spretus
0.00295187	47	1392	15	0.0107759	0.319149	KEGG:00590	KEGG	Arachidonic acid metabolism	15422	92	KEGG:00000	decidua	M. spretus
0.00329839	27	1392	11	0.0079023	0.407407	KEGG:00140	KEGG	Steroid hormone biosynthesis	15422	17	KEGG:00000	decidua	M. spretus
0.00449339	72	1392	19	0.0136494	0.263889	KEGG:05322	KEGG	Systemic lupus erythematosus	15422	484	KEGG:00000	decidua	M. spretus
0.00717561	68	1392	18	0.012931	0.264706	KEGG:04974	KEGG	Protein digestion and absorption	15422	405	KEGG:00000	decidua	M. spretus
0.00918501	63	1392	17	0.0122126	0.269841	KEGG:05140	KEGG	Leishmaniasis	15422	433	KEGG:00000	decidua	M. spretus
0.00932404	40	1392	13	0.00933908	0.325	KEGG:05144	KEGG	Malaria	15422	436	KEGG:00000	decidua	M. spretus
0.0107171	30	1392	11	0.0079023	0.366667	KEGG:05320	KEGG	Autoimmune thyroid disease	15422	482	KEGG:00000	decidua	M. spretus
0.01098	70	1392	18	0.012931	0.257143	KEGG:04512	KEGG	ECM-receptor interaction	15422	314	KEGG:00000	decidua	M. spretus
0.0111937	138	1392	28	0.0201149	0.202899	KEGG:04145	KEGG	Phagosome	15422	281	KEGG:00000	decidua	M. spretus
0.0157437	105	1392	23	0.016523	0.219048	KEGG:04270	KEGG	Vascular smooth muscle contraction	15422	298	KEGG:00000	decidua	M. spretus
0.0219271	43	1392	13	0.00933908	0.302326	KEGG:05321	KEGG	Inflammatory bowel disease	15422	483	KEGG:00000	decidua	M. spretus
0.0234587	151	1392	29	0.0208333	0.192053	KEGG:04062	KEGG	Chemokine signaling pathway	15422	255	KEGG:00000	decidua	M. spretus
0.0290329	109	1392	23	0.016523	0.211009	KEGG:04514	KEGG	Cell adhesion molecules	15422	315	KEGG:00000	decidua	M. spretus
0.0365588	57	1392	15	0.0107759	0.263158	KEGG:00480	KEGG	Glutathione metabolism	15422	61	KEGG:00000	decidua	M. spretus
0.0365588	57	1392	15	0.0107759	0.263158	KEGG:00983	KEGG	Drug metabolism - other enzymes	15422	157	KEGG:00000	decidua	M. spretus
1.2738e-09	32	1392	19	0.0136494	0.59375	REAC:R-MMU-166658	REAC	Complement cascade	15422	309	REAC:R-MMU-168249	decidua	M. spretus
5.08653e-09	27	1392	17	0.0122126	0.62963	REAC:R-MMU-977606	REAC	Regulation of Complement cascade	15422	1240	REAC:R-MMU-166658	decidua	M. spretus
1.06051e-08	167	1392	45	0.0323276	0.269461	REAC:R-MMU-1474244	REAC	Extracellular matrix organization	15422	461	REAC:0000000	decidua	M. spretus
2.10143e-08	164	1392	44	0.0316092	0.268293	REAC:R-MMU-500792	REAC	GPCR ligand binding	15422	559	REAC:R-MMU-372790	decidua	M. spretus
5.01285e-08	132	1392	38	0.0272989	0.287879	REAC:R-MMU-373076	REAC	Class A/1 (Rhodopsin-like receptors)	15422	290	REAC:R-MMU-500792	decidua	M. spretus
1.26336e-07	18	1392	13	0.00933908	0.722222	REAC:R-MMU-166663	REAC	Initial triggering of complement	15422	682	REAC:R-MMU-166658	decidua	M. spretus
1.15235e-06	82	1392	27	0.0193966	0.329268	REAC:R-MMU-375276	REAC	Peptide ligand-binding receptors	15422	1033	REAC:R-MMU-373076	decidua	M. spretus
1.35571e-06	35	1392	17	0.0122126	0.485714	REAC:R-MMU-1442490	REAC	Collagen degradation	15422	306	REAC:R-MMU-1474228	decidua	M. spretus
3.11234e-06	331	1392	64	0.045977	0.193353	REAC:R-MMU-372790	REAC	Signaling by GPCR	15422	1410	REAC:R-MMU-162582	decidua	M. spretus
7.75538e-06	67	1392	23	0.016523	0.343284	REAC:R-MMU-1474228	REAC	Degradation of the extracellular matrix	15422	370	REAC:R-MMU-1474244	decidua	M. spretus
6.81997e-05	128	1392	32	0.0229885	0.25	REAC:R-MMU-211859	REAC	Biological oxidations	15422	171	REAC:R-MMU-1430728	decidua	M. spretus
0.000200996	84	1392	24	0.0172414	0.285714	REAC:R-MMU-381426	REAC	Regulation of Insulin-like Growth Factor (IGF) transport and uptake by Insulin-like Growth Factor Binding Proteins (IGFBPs)	15422	1250	REAC:R-MMU-392499	decidua	M. spretus
0.000213545	314	1392	57	0.0409483	0.181529	REAC:R-MMU-388396	REAC	GPCR downstream signalling	15422	558	REAC:R-MMU-372790	decidua	M. spretus
0.0004989	34	1392	14	0.0100575	0.411765	REAC:R-MMU-2022090	REAC	Assembly of collagen fibrils and other multimeric structures	15422	133	REAC:R-MMU-1474290	decidua	M. spretus
0.000722483	55	1392	18	0.012931	0.327273	REAC:R-MMU-1474290	REAC	Collagen formation	15422	307	REAC:R-MMU-1474244	decidua	M. spretus
0.00103129	79	1392	22	0.0158046	0.278481	REAC:R-MMU-8957275	REAC	Post-translational protein phosphorylation	15422	1078	REAC:R-MMU-597592	decidua	M. spretus
0.00133462	9	1392	7	0.00502874	0.777778	REAC:R-MMU-173623	REAC	Classical antibody-mediated complement activation	15422	296	REAC:R-MMU-166786	decidua	M. spretus
0.00139309	12	1392	8	0.00574713	0.666667	REAC:R-MMU-166786	REAC	Creation of C4 and C2 activators	15422	321	REAC:R-MMU-166663	decidua	M. spretus
0.00147112	63	1392	19	0.0136494	0.301587	REAC:R-MMU-211945	REAC	Phase I - Functionalization of compounds	15422	1042	REAC:R-MMU-211859	decidua	M. spretus
0.0023166	33	1392	13	0.00933908	0.393939	REAC:R-MMU-211897	REAC	Cytochrome P450 - arranged by substrate type	15422	331	REAC:R-MMU-211945	decidua	M. spretus
0.00259476	149	1392	32	0.0229885	0.214765	REAC:R-MMU-418594	REAC	G alpha (i) signalling events	15422	529	REAC:R-MMU-388396	decidua	M. spretus
0.00275944	714	1392	101	0.0725575	0.141457	REAC:R-MMU-168249	REAC	Innate Immune System	15422	684	REAC:R-MMU-168256	decidua	M. spretus
0.00344185	34	1392	13	0.00933908	0.382353	REAC:R-MMU-380108	REAC	Chemokine receptors bind chemokines	15422	273	REAC:R-MMU-375276	decidua	M. spretus
0.00355066	55	1392	17	0.0122126	0.309091	REAC:R-MMU-9748784	REAC	Drug ADME	15422	403	REAC:0000000	decidua	M. spretus
0.00539832	5	1392	5	0.00359195	1	REAC:R-MMU-174577	REAC	Activation of C3 and C5	15422	52	REAC:R-MMU-166658	decidua	M. spretus
0.0102133	37	1392	13	0.00933908	0.351351	REAC:R-MMU-2142753	REAC	Arachidonic acid metabolism	15422	125	REAC:R-MMU-8978868	decidua	M. spretus
0.0139522	1197	1392	150	0.107759	0.125313	REAC:R-MMU-168256	REAC	Immune System	15422	670	REAC:0000000	decidua	M. spretus
0.0206518	56	1392	16	0.0114943	0.285714	REAC:R-MMU-198933	REAC	Immunoregulatory interactions between a Lymphoid and a non-Lymphoid cell	15422	671	REAC:R-MMU-1280218	decidua	M. spretus
0.0260219	16	1392	8	0.00574713	0.5	REAC:R-MMU-8874081	REAC	MET activates PTK2 signaling	15422	797	REAC:R-MMU-8875878	decidua	M. spretus
0.0299616	6	1392	5	0.00359195	0.833333	REAC:R-MMU-211979	REAC	Eicosanoids	15422	431	REAC:R-MMU-211897	decidua	M. spretus
0.0305498	46	1392	14	0.0100575	0.304348	REAC:R-MMU-1650814	REAC	Collagen biosynthesis and modifying enzymes	15422	304	REAC:R-MMU-1474290	decidua	M. spretus
0.0418341	53	1392	15	0.0107759	0.283019	REAC:R-MMU-216083	REAC	Integrin cell surface interactions	15422	693	REAC:R-MMU-1474244	decidua	M. spretus

## Sheet: S4_ASE_power
Table S4. Power for allele specific expression (ASE). For each cross type, number of diagnostic variants and genes with sufficient power for assessing ASE is provided.
Species	Cross type	Strains crossed	N. of diagnostic variants	N. of genes for ASE
M. musculus	mus x mus	PWK,CZII	16274628	7473
	dom x dom	WSB,LEW	10557819	6970
	mus x dom	PWK,WSB	36869111	11161
M. spretus	spret x spret	STF,SFM	17492857	9515

## Sheet: S5_Putative_imprintome
Supplementary table S5. Putative placental imprintome for M. musculus placenta. List includes all genes showing parent-of-origin expression bias in M. musculus based on RNA-seq screen after adjusting for maternal contamination. Adjusted bias scores are provided for each cross type. Cross types are coded as: MM: mus x mus, DD: dom x dom, MD: mus x dom. Genes with 'confirmed' imprinted status have …
gene ID	gene symbol	allelic bias	linked DMR	adj. bias MM	adj. bias DD	adj. bias MD	imp status	Cluster
ENSMUSG00000061186	Sfmbt2	P	FALSE	-0.892565	-0.852833	-0.867659	confirmed	Sfmbt2
ENSMUSG00000037482	Erv3	M	FALSE	0.832078	0.812547	0.947581	candidate	Erv3
ENSMUSG00000027551	Zfp64	P	TRUE	-0.468708	-0.450092	-0.620261	confirmed	Nespas/Gnas
ENSMUSG00000027523	Gnas	P	TRUE	-0.535422	-0.514334	-0.281972	confirmed	Nespas/Gnas
ENSMUSG00000056498	Tmem154	M	FALSE	0.777213	-0.105609	0.808708	candidate	Tnem154
ENSMUSG00000004885	Crabp2	M	FALSE	NA	0.955105	0.900738	candidate	Crabp2
ENSMUSG00000028635	Edn2	M	FALSE	NA	0.962029	0.941247	candidate	Edn2
ENSMUSG00000058153	Sez6l	M	FALSE	0.906439	0.747757	0.945377	candidate	Sez6l
ENSMUSG00000029664	Tfpi2	M	FALSE	NA	0.979588	0.959279	confirmed	Peg10/Sgce
ENSMUSG00000004631	Sgce	P	TRUE	NA	-0.842293	-0.900446	confirmed	Peg10/Sgce
ENSMUSG00000092035	Peg10	P	TRUE	-0.694996	-0.977614	-0.944047	confirmed	Peg10/Sgce
ENSMUSG00000032827	Ppp1r9a	M	FALSE	0.404959	-0.00720044	0.522622	confirmed	Peg10/Sgce
ENSMUSG00000042607	Asb4	M	FALSE	0.476428	0.6051	0.552958	confirmed	Peg10/Sgce
ENSMUSG00000051855	Mest	P	TRUE	-0.967842	-0.860609	-0.986521	confirmed	Mest
ENSMUSG00000073209	Klf14	M	FALSE	NA	0.941857	0.849888	confirmed	Mest
ENSMUSG00000040649	Rimklb	M	FALSE	0.455524	0.90629	0.908629	candidate	Rimklb/Mfap5
ENSMUSG00000030116	Mfap5	M	FALSE	0.698336	0.986069	0.990779	candidate	Rimklb/Mfap5
ENSMUSG00000002266	Zim1	M	FALSE	0.641687	NA	0.924388	confirmed	Peg3/Usp29
ENSMUSG00000002265	Peg3	P	TRUE	NA	-0.868953	-0.976272	confirmed	Peg3/Usp29
ENSMUSG00000033585	Ndn	P	FALSE	NA	-0.850703	-0.874375	confirmed	Snrpn
ENSMUSG00000056972	Magel2	P	FALSE	NA	-0.915821	-0.9578	confirmed	Snrpn
ENSMUSG00000000031	H19	M	TRUE	0.929459	0.972454	0.960256	confirmed	Igf2/H19
ENSMUSG00000048583	Igf2	P	FALSE	-0.889975	-0.838225	-0.956818	confirmed	Igf2/H19
ENSMUSG00000086266	Igf2as	P	FALSE	-0.820691	-0.865818	-0.909299	confirmed	Igf2/H19
ENSMUSG00000045752	Tssc4	M	FALSE	0.79772	NA	0.76818	confirmed	Kcnq1
ENSMUSG00000009545	Kcnq1	M	TRUE	0.82286	0.589426	0.480473	confirmed	Kcnq1
ENSMUSG00000037664	Cdkn1c	M	FALSE	0.950395	0.977144	0.956594	confirmed	Kcnq1
ENSMUSG00000037613	Tnfrsf23	M	FALSE	0.128836	0.805743	0.591331	confirmed	Kcnq1
ENSMUSG00000050276	Mrgprg	M	FALSE	0.964184	NA	0.996288	candidate	Kcnq1
ENSMUSG00000031075	Ano1	M	TRUE	NA	0.697118	0.613485	confirmed	Kcnq1
ENSMUSG00000037852	Cpe	M	FALSE	NA	0.889887	0.911867	candidate	Cpe
ENSMUSG00000031714	Gab1	P	FALSE	-0.343529	-0.447536	-0.500209	confirmed	Gab1
ENSMUSG00000019817	Plagl1	P	TRUE	-0.836774	-0.977674	-0.913317	confirmed	Plagl1
ENSMUSG00000020176	Grb10	M	TRUE	0.283633	0.391072	0.503109	confirmed	Grb10
ENSMUSG00000044068	Zrsr1	P	TRUE	-0.654138	-0.819601	-0.715932	confirmed	Zrsr1/Commd1
ENSMUSG00000017400	Stac2	M	FALSE	0.78439	0.968107	0.94335	candidate	Stac2
ENSMUSG00000040856	Dlk1	P	FALSE	-0.729235	-0.95605	-0.967316	confirmed	Dlk1/Dio3
ENSMUSG00000021268	Meg3	M	FALSE	0.932812	0.680728	0.963209	confirmed	Dlk1/Dio3
ENSMUSG00000085925	Rtl1	P	FALSE	-0.789071	-0.724867	-0.689588	confirmed	Dlk1/Dio3
ENSMUSG00000025321	Itgb8	M	FALSE	0.926024	0.882873	0.915867	candidate	Dlk1/Dio3
ENSMUSG00000050345	4930486L24Rik	M	FALSE	NA	0.908597	0.955154	candidate	4930486L24Rik
ENSMUSG00000033470	Cysltr2	M	FALSE	0.955031	0.990619	0.991938	candidate	Cysltr2
ENSMUSG00000022025	Lect1	M	FALSE	0.810961	0.828909	0.746577	candidate	Lect1
ENSMUSG00000063727	Tnfrsf11b	M	FALSE	0.953408	NA	0.940742	candidate	Tnfrsf11b
ENSMUSG00000022464	Slc38a4	P	FALSE	-0.641889	NA	-0.694226	confirmed	Slc38a4
ENSMUSG00000022894	Adamts5	M	TRUE	0.547535	0.849341	0.889504	candidate	Adamts5
ENSMUSG00000039903	4931408A02Rik	M	FALSE	0.748088	NA	0.806925	candidate	4931408A02Rik
ENSMUSG00000023868	Pde10a	M	TRUE	0.838249	0.531909	0.641343	confirmed	Pde10a
ENSMUSG00000023828	Slc22a3	M	TRUE	0.815973	0.632259	0.788924	confirmed	Airn/Igf2r
ENSMUSG00000040966	Slc22a2	M	FALSE	0.762896	NA	0.8684	confirmed	Airn/Igf2r
ENSMUSG00000023830	Igf2r	M	FALSE	0.864098	0.865725	0.848402	confirmed	Airn/Igf2r
ENSMUSG00000078247	Airn	P	TRUE	-0.811849	NA	-0.852109	confirmed	Airn/Igf2r
ENSMUSG00000023886	Smoc2	M	TRUE	0.868001	NA	0.820352	confirmed	Airn/Igf2r
ENSMUSG00000023885	Thbs2	M	FALSE	0.548427	NA	0.551115	confirmed	Airn/Igf2r
ENSMUSG00000024423	Impact	P	TRUE	-0.434255	NA	-0.662815	confirmed	Impact
ENSMUSG00000033207	Mamdc2	M	TRUE	0.921127	0.987198	0.813399	candidate	Mamdc2

## Sheet: S6_Differential_methylation
Table S6. Parent of origin DMRs. List of parent-of-origin DMRs detected through differential methylation analysis between the maternally and the paternally inherited genomes of a mus x dom reciprocal cross.
chr	start	end	CpG_diff	CpG_sig	strand	methylation	length	dist2Gene	geneID	gneSymbol	dist2Encode	encodeID	encodeClass	linked2Encode	linked2Gene
1	3102052	3120568	108	7	+	mat	18516	0	ENSMUSG00000064842	U6	0	EM10E0431205	dELS	TRUE	TRUE
1	3388546	3400101	49	6	+	mat	11555	0	ENSMUSG00000051951	Xkr4	0	EM10E0431209	dELS	TRUE	TRUE
1	3637290	3652375	65	7	+	mat	15085	0	ENSMUSG00000051951	Xkr4	18178	EM10E0431217	pELS	FALSE	TRUE
1	4241936	4252523	58	5	+	mat	10587	90689	ENSMUSG00000025900	Rp1	13800	EM10E0431229	CTCF-only	FALSE	FALSE
1	4324043	4333345	46	5	+	mat	9302	9867	ENSMUSG00000025900	Rp1	0	EM10E0431230	CTCF-only	TRUE	FALSE
1	4406389	4419933	85	7	+	mat	13544	46346	ENSMUSG00000025900	Rp1	0	EM10E0431233	CTCF-only	TRUE	FALSE
1	4499245	4510995	61	8	+	mat	11750	3273	ENSMUSG00000025902	Sox17	2096	EM10E0431253	PLS	FALSE	FALSE
1	4995855	5018093	112	12	+	mat	22238	0	ENSMUSG00000002459	Rgs20	0	EM10E0431331	DNase-H3K4me3	TRUE	TRUE
1	6739985	6752871	68	5	+	mat	12886	0	ENSMUSG00000033740	St18	0	EM10E0431456	pELS	TRUE	TRUE
1	8302101	8315852	61	7	+	mat	13751	46522	ENSMUSG00000025909	Sntg1	243332	EM10E0750388	dELS	FALSE	FALSE
1	9202440	9226530	99	5	+	mat	24090	0	ENSMUSG00000025909	Sntg1	0	EM10E0431568	dELS	TRUE	TRUE
1	11559069	11567594	63	10	+	mat	8525	0	ENSMUSG00000057715	A830018L16Rik	0	EM10E0431910	CTCF-only	TRUE	TRUE
1	17878240	17890490	49	7	+	mat	12250	111600	ENSMUSG00000025776	Crispld1	41682	EM10E0432586	dELS	FALSE	FALSE
1	18112922	18120794	39	5	+	mat	7872	0	ENSMUSG00000025774	Crisp4	5423	EM10E0432598	CTCF-only	FALSE	TRUE
1	19015717	19026923	49	5	+	mat	11206	36237	ENSMUSG00000089787	Gm15825	38509	EM10E0432620	dELS	FALSE	FALSE
1	19137486	19148079	76	8	+	mat	10593	0	ENSMUSG00000042596	Tfap2d	26260	EM10E0432634	dELS	FALSE	TRUE
1	19267350	19282676	71	6	+	mat	15326	28536	ENSMUSG00000025927	Tfap2b	21836	EM10E0432687	dELS	FALSE	FALSE
1	19846122	19865494	74	6	+	mat	19372	192675	ENSMUSG00000043760	Pkhd1	34822	EM10E0432699	dELS	FALSE	FALSE
1	20062043	20081504	103	10	+	mat	19461	0	ENSMUSG00000043760	Pkhd1	0	EM10E0432704	dELS	TRUE	TRUE
1	20082639	20094449	58	7	+	mat	11810	0	ENSMUSG00000043760	Pkhd1	2622	EM10E0432704	dELS	FALSE	TRUE
1	20102815	20110228	52	5	+	mat	7413	0	ENSMUSG00000043760	Pkhd1	22798	EM10E0432704	dELS	FALSE	TRUE
1	20111267	20122753	41	5	+	mat	11486	0	ENSMUSG00000043760	Pkhd1	12946	EM10E0432707	dELS	FALSE	TRUE
1	20150881	20161082	41	9	+	mat	10201	0	ENSMUSG00000043760	Pkhd1	14958	EM10E0432707	dELS	FALSE	TRUE
1	20235185	20248412	70	8	+	mat	13227	0	ENSMUSG00000043760	Pkhd1	53480	EM10E0432709	dELS	FALSE	TRUE
1	20264850	20277419	62	10	+	mat	12569	0	ENSMUSG00000043760	Pkhd1	24473	EM10E0432709	dELS	FALSE	TRUE
1	20285932	20295369	54	6	+	mat	9437	0	ENSMUSG00000043760	Pkhd1	6523	EM10E0432709	dELS	FALSE	TRUE
1	20399377	20420433	102	10	+	mat	21056	0	ENSMUSG00000043760	Pkhd1	0	EM10E0432718	dELS	TRUE	TRUE
1	20422249	20429441	47	5	+	mat	7192	0	ENSMUSG00000043760	Pkhd1	0	EM10E0432719	dELS	TRUE	TRUE
1	21648588	21655780	48	10	+	mat	7192	0	ENSMUSG00000028033	Kcnq5	13010	EM10E0432922	CTCF-only	FALSE	TRUE
1	21676965	21684672	47	5	+	mat	7707	0	ENSMUSG00000028033	Kcnq5	41387	EM10E0432922	CTCF-only	FALSE	TRUE
1	22568091	22587897	93	7	+	mat	19806	0	ENSMUSG00000041670	Rims1	16512	EM10E0432968	CTCF-only	FALSE	TRUE
1	22606270	22616490	55	9	+	mat	10220	0	ENSMUSG00000041670	Rims1	0	EM10E0432970	dELS	TRUE	TRUE
1	24625373	24633452	51	5	+	mat	8079	11565	ENSMUSG00000064358	mt-Co3	155	EM10E0433227	CTCF-only	FALSE	FALSE
1	24816402	24823281	43	6	+	mat	6879	50409	ENSMUSG00000073725	Lmbrd1	46098	EM10E0433252	DNase-H3K4me3	FALSE	FALSE
1	25087398	25091811	38	5	+	mat	4413	0	ENSMUSG00000033569	Bai3	1360	EM10E0433263	dELS	FALSE	TRUE
1	25140553	25147524	44	7	+	mat	6971	0	ENSMUSG00000033569	Bai3	18364	EM10E0433269	dELS	FALSE	TRUE
1	25275553	25281712	54	8	+	mat	6159	0	ENSMUSG00000096866	AC122187.1	46126	EM10E0433284	pELS	FALSE	TRUE
1	25318820	25329342	68	10	+	mat	10522	0	ENSMUSG00000033569	Bai3	89393	EM10E0433284	pELS	FALSE	TRUE
1	25546479	25557227	54	5	+	mat	10748	0	ENSMUSG00000033569	Bai3	18958	EM10E0433288	dELS	FALSE	TRUE
1	25703113	25714568	47	5	+	mat	11455	0	ENSMUSG00000033569	Bai3	6503	EM10E0433291	CTCF-only	FALSE	TRUE
1	25727383	25740932	68	5	+	mat	13549	0	ENSMUSG00000033569	Bai3	30773	EM10E0433291	CTCF-only	FALSE	TRUE
1	25781200	25789714	51	6	+	mat	8514	0	ENSMUSG00000033569	Bai3	2711	EM10E0433293	CTCF-only	FALSE	TRUE
1	26192323	26221155	137	5	+	mat	28832	345274	ENSMUSG00000088111	SNORA17	60941	EM10E0433318	dELS	FALSE	FALSE
1	26304894	26327828	104	7	+	mat	22934	238601	ENSMUSG00000088111	SNORA17	22038	EM10E0433320	dELS	FALSE	FALSE
1	26432323	26439839	45	6	+	mat	7516	126590	ENSMUSG00000088111	SNORA17	149467	EM10E0433320	dELS	FALSE	FALSE
1	26768538	26786804	90	9	+	mat	18266	81496	ENSMUSG00000073722	4931408C20Rik	0	EM10E0433327	CTCF-only	TRUE	FALSE
1	27107481	27119496	51	6	+	mat	12015	148819	ENSMUSG00000095256	AC157803.1	197353	EM10E0433328	dELS	FALSE	FALSE
1	27402019	27423074	92	7	+	mat	21055	443357	ENSMUSG00000095256	AC157803.1	491891	EM10E0433328	dELS	FALSE	FALSE
1	27555758	27563558	39	5	+	mat	7800	597096	ENSMUSG00000095256	AC157803.1	645630	EM10E0433328	dELS	FALSE	FALSE
1	27895900	27906116	43	5	+	mat	10216	672613	ENSMUSG00000086240	Gm7846	306725	EM10E0433331	dELS	FALSE	FALSE
1	28138915	28165224	110	9	+	mat	26309	413505	ENSMUSG00000086240	Gm7846	47617	EM10E0433331	dELS	FALSE	FALSE
1	28549536	28572551	101	14	+	mat	23015	6178	ENSMUSG00000086240	Gm7846	48592	EM10E0433338	CTCF-only	FALSE	FALSE
1	28833705	28847619	55	7	+	mat	13914	32976	ENSMUSG00000081557	Gm5697	44294	EM10E0433339	DNase-H3K4me3	FALSE	FALSE
1	29042342	29051715	45	5	+	mat	9373	106252	ENSMUSG00000058590	Gm6462	150078	EM10E0433339	DNase-H3K4me3	FALSE	FALSE
1	29207028	29215387	41	5	+	mat	8359	62905	ENSMUSG00000064433	Y_RNA	110971	EM10E0433340	CTCF-only	FALSE	FALSE
1	29222775	29239466	81	7	+	mat	16691	38826	ENSMUSG00000064433	Y_RNA	86892	EM10E0433340	CTCF-only	FALSE	FALSE
1	29857784	29876280	76	5	+	mat	18496	106869	ENSMUSG00000096829	AC126798.1	41350	EM10E0433342	dELS	FALSE	FALSE
1	30238275	30249107	41	7	+	mat	10832	255015	ENSMUSG00000096829	AC126798.1	95682	EM10E0433344	CTCF-only	FALSE	FALSE
1	30585349	30592581	57	6	+	mat	7232	123049	ENSMUSG00000053185	Gm9898	2979	EM10E0433353	CTCF-only	FALSE	FALSE
1	30623463	30634236	54	7	+	mat	10773	81394	ENSMUSG00000053185	Gm9898	41093	EM10E0433353	CTCF-only	FALSE	FALSE
1	31490372	31498553	37	5	+	mat	8181	113770	ENSMUSG00000070960	Gm10307	156222	EM10E0433448	CTCF-only	FALSE	FALSE
1	32216376	32225521	57	6	+	mat	9145	0	ENSMUSG00000026058	Khdrbs2	44318	EM10E0433460	dELS	FALSE	TRUE
1	32262292	32268118	59	5	+	mat	5826	0	ENSMUSG00000026058	Khdrbs2	30103	EM10E0433461	dELS	FALSE	TRUE
1	32331185	32341542	44	5	+	mat	10357	0	ENSMUSG00000026058	Khdrbs2	32682	EM10E0433461	dELS	FALSE	TRUE
1	32401868	32414072	52	6	+	mat	12204	0	ENSMUSG00000026058	Khdrbs2	15395	EM10E0433462	dELS	FALSE	TRUE
1	32509550	32514790	23	5	+	mat	5240	0	ENSMUSG00000026058	Khdrbs2	35378	EM10E0433465	CTCF-only	FALSE	TRUE
1	32561268	32570901	48	5	+	mat	9633	0	ENSMUSG00000089489	U7	10752	EM10E0433465	CTCF-only	FALSE	TRUE
1	33970266	33972186	35	7	+	mat	1920	35334	ENSMUSG00000026131	Dst	0	EM10E0433636	dELS	TRUE	FALSE
1	38931439	38940768	92	10	+	mat	9329	0	ENSMUSG00000067604	Nms	0	EM10E0435272	CTCF-only	TRUE	TRUE
1	42842949	42847728	20	5	+	mat	4779	273	ENSMUSG00000060679	Mrps9	81	EM10E0436234	PLS	FALSE	TRUE
1	44055243	44062403	61	6	+	mat	7160	0	ENSMUSG00000091844	Gm8251	0	EM10E0436593	CTCF-only	TRUE	TRUE
1	45472179	45485227	70	7	+	mat	13048	0	ENSMUSG00000026042	Col5a2	0	EM10E0436713	dELS	TRUE	TRUE
1	45499597	45507157	45	5	+	mat	7560	0	ENSMUSG00000026042	Col5a2	0	EM10E0436719	PLS	TRUE	TRUE
1	46422878	46426240	31	5	+	mat	3362	51680	ENSMUSG00000096047	5S_rRNA	0	EM10E0436830	CTCF-only	TRUE	FALSE
1	47277437	47291310	71	10	+	mat	13873	71341	ENSMUSG00000081185	Gm4852	1252	EM10E0436896	dELS	FALSE	FALSE
1	48005800	48026786	100	8	+	mat	20986	257754	ENSMUSG00000088017	7SK	154696	EM10E0436901	dELS	FALSE	FALSE
1	48114740	48137539	96	5	+	mat	22799	321374	ENSMUSG00000064943	U1	263636	EM10E0436901	dELS	FALSE	FALSE
1	48238541	48249701	50	5	+	mat	11160	209212	ENSMUSG00000064943	U1	279944	EM10E0436902	dELS	FALSE	FALSE
1	48840776	48857758	80	6	+	mat	16982	233664	ENSMUSG00000092790	AC122246.1	145862	EM10E0436906	DNase-H3K4me3	FALSE	FALSE
1	49073950	49084534	56	6	+	mat	10584	6888	ENSMUSG00000092790	AC122246.1	20902	EM10E0436907	CTCF-only	FALSE	FALSE
1	49892396	49903304	41	9	+	mat	10908	558609	ENSMUSG00000051616	C230029F24Rik	117418	EM10E0436911	DNase-H3K4me3	FALSE	FALSE
1	50640963	50647956	36	6	+	mat	6993	85408	ENSMUSG00000084531	7SK	44516	EM10E0436914	dELS	FALSE	FALSE
1	50861649	50870906	50	5	+	mat	9257	25197	ENSMUSG00000026109	Tmeff2	4358	EM10E0436915	dELS	FALSE	FALSE
1	53354677	53360764	41	5	+	mat	6087	6599	ENSMUSG00000026095	Asnsd1	6425	EM10E0437456	PLS	FALSE	FALSE
1	66464350	66475093	76	6	+	mat	10743	0	ENSMUSG00000055567	Unc80	145	EM10E0440298	pELS	FALSE	TRUE
1	66686149	66693509	60	6	+	mat	7360	0	ENSMUSG00000055567	Unc80	0	EM10E0440309	pELS	TRUE	TRUE
1	67111724	67118868	44	5	+	mat	7144	0	ENSMUSG00000025991	Cps1	0	EM10E0440420	PLS	TRUE	TRUE
1	67143635	67149957	38	5	+	mat	6322	0	ENSMUSG00000025991	Cps1	4201	EM10E0440422	CTCF-only	FALSE	TRUE
1	68063644	68071955	51	9	+	mat	8311	0	ENSMUSG00000062209	Erbb4	21243	EM10E0440442	dELS	FALSE	TRUE
1	68195898	68211209	65	7	+	mat	15311	0	ENSMUSG00000062209	Erbb4	22143	EM10E0440444	dELS	FALSE	TRUE
1	68237059	68250028	66	6	+	mat	12969	0	ENSMUSG00000062209	Erbb4	63304	EM10E0440444	dELS	FALSE	TRUE
1	68345746	68376299	148	15	+	mat	30553	0	ENSMUSG00000062209	Erbb4	122433	EM10E0440445	dELS	FALSE	TRUE
1	68731005	68738612	38	5	+	mat	7607	0	ENSMUSG00000062209	Erbb4	22296	EM10E0440446	CTCF-only	FALSE	TRUE
1	68934134	68951752	66	5	+	mat	17618	0	ENSMUSG00000062209	Erbb4	4283	EM10E0440450	dELS	FALSE	TRUE
1	69039732	69051752	75	7	+	mat	12020	0	ENSMUSG00000062209	Erbb4	20002	EM10E0440453	dELS	FALSE	TRUE
1	69080564	69099402	97	7	+	mat	18838	0	ENSMUSG00000087514	Gm16076	0	EM10E0440456	CTCF-only	TRUE	TRUE
1	69108489	69135039	168	12	+	mat	26550	0	ENSMUSG00000084332	Gm8840	0	EM10E0440468	CTCF-only	TRUE	TRUE
1	70962829	70975175	53	9	+	mat	12346	47249	ENSMUSG00000026196	Bard1	47807	EM10E0440608	dELS	FALSE	FALSE
1	72571597	72573720	58	8	+	mat	2123	4262	ENSMUSG00000039354	Smarcal1	0	EM10E0440971	dELS	TRUE	FALSE
1	74866085	74871188	39	6	+	mat	5103	0	ENSMUSG00000089964	Gm16582	4321	EM10E0441866	CTCF-only	FALSE	TRUE
1	81049593	81055442	36	5	+	mat	5849	13239	ENSMUSG00000054976	9430031J16Rik	0	EM10E0443117	dELS	TRUE	FALSE
1	81303190	81327795	164	9	+	mat	24605	0	ENSMUSG00000054976	9430031J16Rik	0	EM10E0443134	dELS	TRUE	TRUE
1	81536084	81546362	59	9	+	mat	10278	187344	ENSMUSG00000087008	Gm5530	4656	EM10E0443141	dELS	FALSE	FALSE
1	81908807	81915021	42	5	+	mat	6214	174115	ENSMUSG00000087008	Gm5530	438	EM10E0443185	dELS	FALSE	FALSE
1	84838501	84843374	57	7	+	mat	4873	0	ENSMUSG00000073633	Fbxo36	0	EM10E0443693	dELS	TRUE	TRUE
1	85242528	85249961	40	7	+	mat	7433	0	ENSMUSG00000090252	Gm16028	298755	EM10E0443740	dELS	FALSE	TRUE
1	85268333	85273686	39	22	+	mat	5353	0	ENSMUSG00000079222	AC132444.2	298685	EM10E0443743	CTCF-only	FALSE	TRUE
1	85572537	85578342	65	8	+	mat	5805	0	ENSMUSG00000070034	Sp110	20	EM10E0443743	CTCF-only	FALSE	TRUE
1	88268961	88273796	59	8	+	mat	4835	0	ENSMUSG00000036251	Trpm8	0	EM10E0444767	dELS	TRUE	TRUE
1	90025785	90032128	42	7	+	mat	6343	1455	ENSMUSG00000026301	Iqca	5717	EM10E0445392	CTCF-only	FALSE	TRUE
1	91046482	91047439	14	5	+	mat	957	0	ENSMUSG00000026305	Lrrfip1	0	EM10E0445783	pELS	TRUE	TRUE
1	93108316	93111977	36	8	+	mat	3661	14029	ENSMUSG00000014602	Kif1a	0	EM10E0446576	dELS	TRUE	FALSE
1	95198743	95211141	58	5	+	mat	12398	96277	ENSMUSG00000051185	Fam174a	50375	EM10E0446839	dELS	FALSE	FALSE
1	95290598	95303993	68	6	+	mat	13395	3425	ENSMUSG00000051185	Fam174a	3214	EM10E0446841	PLS	FALSE	FALSE
1	95647983	95659116	69	11	+	mat	11133	0	ENSMUSG00000040710	St8sia4	0	EM10E0446882	dELS	TRUE	TRUE
1	95662524	95668414	31	6	+	mat	5890	1285	ENSMUSG00000040710	St8sia4	44	EM10E0446889	pELS	FALSE	TRUE
1	95977566	95996642	88	7	+	mat	19076	151777	ENSMUSG00000095955	AC158229.1	221324	EM10E0446896	CTCF-only	FALSE	FALSE
1	96647125	96656796	43	12	+	mat	9671	36592	ENSMUSG00000096642	AC159301.1	28117	EM10E0446903	dELS	FALSE	FALSE
1	96842997	96845407	14	5	+	mat	2410	0	ENSMUSG00000040693	Slco4c1	2624	EM10E0446909	CTCF-only	FALSE	TRUE
1	97240057	97255241	80	5	+	mat	15184	118036	ENSMUSG00000026331	Slco6c1	75374	EM10E0446918	dELS	FALSE	FALSE
1	98671653	98691646	70	5	+	mat	19993	127770	ENSMUSG00000096193	AC102227.1	51921	EM10E0447112	CTCF-only	FALSE	FALSE
1	99137124	99158564	97	5	+	mat	21440	125128	ENSMUSG00000087804	U6	137903	EM10E0447116	CTCF-only	FALSE	FALSE
1	99371240	99384094	40	7	+	mat	12854	359244	ENSMUSG00000087804	U6	59154	EM10E0447117	dELS	FALSE	FALSE
1	99482094	99501615	77	10	+	mat	19521	265649	ENSMUSG00000067028	Cntnap5b	124121	EM10E0447119	CTCF-only	FALSE	FALSE
1	99847935	99864700	81	5	+	mat	16765	0	ENSMUSG00000067028	Cntnap5b	2553	EM10E0447122	dELS	FALSE	TRUE
1	100113934	100127683	54	6	+	mat	13749	0	ENSMUSG00000067028	Cntnap5b	98853	EM10E0447123	CTCF-only	FALSE	TRUE
1	100939439	100958734	77	7	+	mat	19295	83917	ENSMUSG00000077039	AC111074.1	551100	EM10E0447125	dELS	FALSE	FALSE
1	101676160	101689321	55	5	+	mat	13161	410479	ENSMUSG00000077295	SNORA17	60649	EM10E0447130	dELS	FALSE	FALSE
1	102122662	102141786	63	5	+	mat	19124	22729	ENSMUSG00000077295	SNORA17	0	EM10E0447139	CTCF-only	TRUE	FALSE
1	102601364	102609365	46	7	+	mat	8001	193997	ENSMUSG00000088510	SNORA17	344318	EM10E0495289	dELS	FALSE	FALSE
1	104003832	104016901	68	5	+	mat	13069	460863	ENSMUSG00000088161	7SK	24302	EM10E0447150	CTCF-only	FALSE	FALSE
1	104505114	104509863	37	5	+	mat	4749	27019	ENSMUSG00000088161	7SK	69081	EM10E0447155	CTCF-only	FALSE	FALSE
1	104510966	104517280	38	6	+	mat	6314	32871	ENSMUSG00000088161	7SK	61664	EM10E0447155	CTCF-only	FALSE	FALSE
1	106879490	106903604	126	5	+	mat	24114	0	ENSMUSG00000083613	Pou2f3-rs1	0	EM10E0447657	CTCF-only	TRUE	TRUE
1	107150989	107171884	109	8	+	mat	20895	0	ENSMUSG00000073602	Serpinb3b	30976	EM10E0447667	CTCF-only	FALSE	TRUE
1	107245867	107260638	85	6	+	mat	14771	0	ENSMUSG00000081114	Gm15390	10114	EM10E0447668	CTCF-only	FALSE	TRUE
1	107995075	108009184	56	8	+	mat	14109	109654	ENSMUSG00000077237	SNORA17	28135	EM10E0447728	CTCF-only	FALSE	FALSE
1	108170904	108178408	39	5	+	mat	7504	285483	ENSMUSG00000077237	SNORA17	0	EM10E0447730	dELS	TRUE	FALSE
1	109457462	109471509	60	6	+	mat	14047	142739	ENSMUSG00000089037	SNORA17	137566	EM10E0447744	dELS	FALSE	FALSE
1	109996320	110007890	44	5	+	mat	11570	0	ENSMUSG00000026312	Cdh7	19181	EM10E0447759	DNase-H3K4me3	FALSE	TRUE
1	111512315	111526943	63	5	+	mat	14628	323809	ENSMUSG00000038702	Dsel	99148	EM10E0447776	CTCF-only	FALSE	FALSE
1	112862714	112876201	63	6	+	mat	13487	402614	ENSMUSG00000088691	SNORA68	166526	EM10E0447791	CTCF-only	FALSE	FALSE
1	112933738	112943673	31	5	+	mat	9935	473638	ENSMUSG00000088691	SNORA68	237550	EM10E0447791	CTCF-only	FALSE	FALSE
1	113452143	113459434	24	5	+	mat	7291	250509	ENSMUSG00000084546	SNORA42	87215	EM10E0447796	dELS	FALSE	FALSE
1	114770349	114779703	41	6	+	mat	9354	896262	ENSMUSG00000070695	Cntnap5a	812604	EM10E0447805	pELS	FALSE	FALSE
1	115500150	115508398	41	7	+	mat	8248	167567	ENSMUSG00000070695	Cntnap5a	167366	EM10E0447811	PLS	FALSE	FALSE
1	115865264	115876704	53	9	+	mat	11440	0	ENSMUSG00000070695	Cntnap5a	79704	EM10E0447813	dELS	FALSE	TRUE
1	116166300	116177634	48	6	+	mat	11334	0	ENSMUSG00000070695	Cntnap5a	209619	EM10E0447813	dELS	FALSE	TRUE
1	116267303	116279022	51	8	+	mat	11719	0	ENSMUSG00000070695	Cntnap5a	190237	EM10E0447814	CTCF-only	FALSE	TRUE
1	116553879	116566495	49	6	+	mat	12616	0	ENSMUSG00000070695	Cntnap5a	84291	EM10E0447814	CTCF-only	FALSE	TRUE
1	116593024	116603329	38	5	+	mat	10305	19480	ENSMUSG00000070695	Cntnap5a	123436	EM10E0447814	CTCF-only	FALSE	FALSE
1	122826442	122839497	69	5	+	mat	13055	280452	ENSMUSG00000089190	SNORA48	165230	EM10E0448737	CTCF-only	FALSE	FALSE
1	123020206	123040133	78	8	+	mat	19927	282709	ENSMUSG00000036815	Dpp10	267462	EM10E0448739	dELS	FALSE	FALSE
1	123119111	123129520	48	5	+	mat	10409	193322	ENSMUSG00000036815	Dpp10	178075	EM10E0448739	dELS	FALSE	FALSE
1	123358596	123371409	63	7	+	mat	12813	0	ENSMUSG00000036815	Dpp10	50649	EM10E0448739	dELS	FALSE	TRUE
1	123774596	123785143	42	5	+	mat	10547	0	ENSMUSG00000036815	Dpp10	106170	EM10E0448740	dELS	FALSE	TRUE
1	123906720	123915872	48	7	+	mat	9152	0	ENSMUSG00000036815	Dpp10	0	EM10E0448741	dELS	TRUE	TRUE
1	129730558	129743968	54	6	+	mat	13410	0	ENSMUSG00000042581	Thsd7b	23311	EM10E0449595	dELS	FALSE	TRUE
1	129987972	129994890	39	5	+	mat	6918	0	ENSMUSG00000042581	Thsd7b	38337	EM10E0449603	dELS	FALSE	TRUE
1	134979468	134981994	37	5	+	mat	2526	0	ENSMUSG00000042793	Lgr6	0	EM10E0451874	dELS	TRUE	TRUE
1	135243800	135249234	107	8	+	mat	5434	0	ENSMUSG00000003051	Elf3	0	EM10E0452017	pELS	TRUE	TRUE
1	137773585	137780878	51	5	+	mat	7293	48436	ENSMUSG00000088715	SNORA17	7918	EM10E0452945	dELS	FALSE	FALSE
1	137824536	137830477	40	5	+	mat	5941	88583	ENSMUSG00000051480	A130050O07Rik	0	EM10E0452955	dELS	TRUE	FALSE
1	139839310	139851899	60	7	+	mat	12589	0	ENSMUSG00000033898	Cfhr2	259775	EM10E0453379	DNase-H3K4me3	FALSE	TRUE
1	140363341	140370812	39	5	+	mat	7471	0	ENSMUSG00000052726	Kcnt2	490	EM10E0453397	dELS	FALSE	TRUE
1	140530284	140541464	59	5	+	mat	11180	0	ENSMUSG00000052726	Kcnt2	0	EM10E0453412	CTCF-only	TRUE	TRUE
1	141833145	141847961	79	5	+	mat	14816	526349	ENSMUSG00000089418	Y_RNA	0	EM10E0453429	dELS	TRUE	FALSE
1	141951375	141966196	60	5	+	mat	14821	644579	ENSMUSG00000089418	Y_RNA	74458	EM10E0453430	CTCF-only	FALSE	FALSE
1	141967287	141979700	62	8	+	mat	12413	660491	ENSMUSG00000089418	Y_RNA	90370	EM10E0453430	CTCF-only	FALSE	FALSE
1	142162681	142172103	43	6	+	mat	9422	855885	ENSMUSG00000089418	Y_RNA	90331	EM10E0453432	dELS	FALSE	FALSE
1	142569764	142573974	26	5	+	mat	4210	1016747	ENSMUSG00000026361	Cdc73	83166	EM10E0453433	dELS	FALSE	FALSE
1	142818817	142836532	69	5	+	mat	17715	754189	ENSMUSG00000026361	Cdc73	48800	EM10E0453436	dELS	FALSE	FALSE
1	142840759	142849660	42	10	+	mat	8901	741061	ENSMUSG00000026361	Cdc73	35672	EM10E0453436	dELS	FALSE	FALSE
1	142920704	142930116	50	8	+	mat	9412	660605	ENSMUSG00000026361	Cdc73	34125	EM10E0453437	dELS	FALSE	FALSE
1	143162337	143177805	86	9	+	mat	15468	412916	ENSMUSG00000026361	Cdc73	275758	EM10E0453437	dELS	FALSE	FALSE
1	143342724	143355614	74	5	+	mat	12890	235107	ENSMUSG00000026361	Cdc73	110594	EM10E0453444	dELS	FALSE	FALSE
1	144418676	144427624	38	6	+	mat	8948	173552	ENSMUSG00000088096	U4	0	EM10E0453634	CTCF-only	TRUE	FALSE
1	144556393	144567894	68	8	+	mat	11501	33282	ENSMUSG00000088096	U4	1767	EM10E0453646	dELS	FALSE	FALSE
1	144805856	144815160	39	5	+	mat	9304	38367	ENSMUSG00000026357	Rgs18	38097	EM10E0453655	PLS	FALSE	FALSE
1	144978988	144997298	91	6	+	mat	18310	26283	ENSMUSG00000065787	U6	55289	EM10E0453658	dELS	FALSE	FALSE
1	145176556	145192253	65	7	+	mat	15697	90682	ENSMUSG00000088579	SNORA17	45698	EM10E0453662	dELS	FALSE	FALSE
1	145478669	145484279	41	7	+	mat	5610	195606	ENSMUSG00000088579	SNORA17	31281	EM10E0453665	dELS	FALSE	FALSE
1	145861161	145874861	60	6	+	mat	13700	536650	ENSMUSG00000090323	Gm5263	118398	EM10E0453668	dELS	FALSE	FALSE
1	146496245	146500508	33	6	+	mat	4263	0	ENSMUSG00000035131	Fam5c	5957	EM10E0453686	CTCF-only	FALSE	TRUE
1	146742585	146750142	56	6	+	mat	7557	0	ENSMUSG00000035131	Fam5c	208370	EM10E0453690	dELS	FALSE	TRUE
1	147067174	147077054	57	6	+	mat	9880	174119	ENSMUSG00000035131	Fam5c	108352	EM10E0453690	dELS	FALSE	FALSE
1	147806429	147817235	36	5	+	mat	10806	500443	ENSMUSG00000088582	SNORA17	847607	EM10E0453690	dELS	FALSE	FALSE
1	147861631	147870376	38	7	+	mat	8745	447302	ENSMUSG00000088582	SNORA17	902809	EM10E0453690	dELS	FALSE	FALSE
1	147998276	148022633	101	9	+	mat	24357	295045	ENSMUSG00000088582	SNORA17	870965	EM10E0453696	dELS	FALSE	FALSE
1	148399313	148407510	34	5	+	mat	8197	81505	ENSMUSG00000088582	SNORA17	486088	EM10E0453696	dELS	FALSE	FALSE
1	148465456	148472812	41	6	+	mat	7356	147648	ENSMUSG00000088582	SNORA17	420786	EM10E0453696	dELS	FALSE	FALSE
1	149027388	149039457	45	5	+	mat	12069	10773	ENSMUSG00000082588	Gm15443	21070	EM10E0453700	CTCF-only	FALSE	FALSE
1	149217932	149228099	55	5	+	mat	10167	201317	ENSMUSG00000082588	Gm15443	0	EM10E0453702	dELS	TRUE	FALSE
1	149518369	149530376	54	5	+	mat	12007	167574	ENSMUSG00000088167	U6	1752	EM10E0453710	CTCF-only	FALSE	FALSE
1	149749714	149759639	45	6	+	mat	9925	0	ENSMUSG00000092864	AC133502.1	135	EM10E0453714	CTCF-only	FALSE	TRUE
1	149785728	149806226	117	9	+	mat	20498	14142	ENSMUSG00000056220	Pla2g4a	0	EM10E0453717	dELS	TRUE	FALSE
1	152925264	152927166	35	5	+	mat	1902	19824	ENSMUSG00000042751	Nmnat2	0	EM10E0454647	dELS	TRUE	FALSE
1	156062341	156066875	81	9	+	mat	4534	340	ENSMUSG00000015484	Fam163a	920	EM10E0455741	dELS	FALSE	TRUE
1	157756501	157764614	58	8	+	mat	8113	195916	ENSMUSG00000026589	Sec16b	17562	EM10E0456309	dELS	FALSE	FALSE
1	157830223	157848140	73	11	+	mat	17917	269638	ENSMUSG00000026589	Sec16b	32770	EM10E0456314	dELS	FALSE	FALSE
1	161127744	161134370	42	5	+	mat	6626	502	ENSMUSG00000044835	Ankrd45	410	EM10E0456851	PLS	FALSE	TRUE
1	163129819	163140156	52	5	+	mat	10337	18916	ENSMUSG00000089174	SNORA40	0	EM10E0457350	dELS	TRUE	FALSE
1	166272150	166277306	37	5	+	mat	5156	0	ENSMUSG00000040612	Ildr2	0	EM10E0458386	dELS	TRUE	TRUE
1	167395208	167403325	53	7	+	mat	8117	7116	ENSMUSG00000026688	Mgst3	3955	EM10E0458668	dELS	FALSE	FALSE
1	173621513	173634004	43	5	+	mat	12491	0	ENSMUSG00000043263	Pyhin1	0	EM10E0460516	DNase-H3K4me3	TRUE	TRUE
1	174034096	174049867	76	5	+	mat	15771	0	ENSMUSG00000047048	Olfr432	0	EM10E0460547	pELS	TRUE	TRUE
1	174081190	174090662	50	6	+	mat	9472	0	ENSMUSG00000059371	Olfr427	4272	EM10E0460548	CTCF-only	FALSE	TRUE
1	193242141	193245450	40	6	+	mat	3309	0	ENSMUSG00000016194	Hsd11b1	0	EM10E0465411	CTCF-only	TRUE	TRUE
10	3940992	3944500	40	5	+	mat	3508	0	ENSMUSG00000040624	Plekhg1	0	EM10E0466041	CTCF-only	TRUE	TRUE
10	10093922	10106482	49	6	+	mat	12560	0	ENSMUSG00000065876	U1	0	EM10E0467270	dELS	TRUE	TRUE
10	11116082	11125819	48	5	+	mat	9737	21854	ENSMUSG00000090112	Shprh	0	EM10E0467356	dELS	TRUE	FALSE
10	13087748	13089807	111	14	+	mat	2059	0	ENSMUSG00000019817	Plagl1	0	EM10E0467663	pELS	TRUE	TRUE
10	14758795	14766059	38	6	+	mat	7264	0	ENSMUSG00000019865	Nmbr	751	EM10E0468103	PLS	FALSE	TRUE
10	15288416	15303930	82	5	+	mat	15514	306356	ENSMUSG00000088730	SNORA17	0	EM10E0468121	pELS	TRUE	FALSE
10	15544435	15553600	56	7	+	mat	9165	562375	ENSMUSG00000088730	SNORA17	25075	EM10E0468124	pELS	FALSE	FALSE
10	15744416	15760469	74	6	+	mat	16053	762356	ENSMUSG00000088730	SNORA17	0	EM10E0468126	PLS	TRUE	FALSE
10	15802137	15827574	106	5	+	mat	25437	820077	ENSMUSG00000088730	SNORA17	12026	EM10E0468129	pELS	FALSE	FALSE
10	16210311	16229475	91	15	+	mat	19164	884800	ENSMUSG00000088436	U6	41698	EM10E0468135	dELS	FALSE	FALSE
10	16267014	16280979	68	5	+	mat	13965	833296	ENSMUSG00000088436	U6	98401	EM10E0468135	dELS	FALSE	FALSE
10	16342646	16351677	42	7	+	mat	9031	762598	ENSMUSG00000088436	U6	87181	EM10E0468136	dELS	FALSE	FALSE
10	16399845	16409684	47	5	+	mat	9839	704591	ENSMUSG00000088436	U6	29174	EM10E0468136	dELS	FALSE	FALSE
10	16760499	16768762	42	5	+	mat	8263	345513	ENSMUSG00000088436	U6	109880	EM10E0468157	dELS	FALSE	FALSE
10	16776730	16798156	109	9	+	mat	21426	316119	ENSMUSG00000088436	U6	126111	EM10E0468157	dELS	FALSE	FALSE
10	16833258	16844241	53	5	+	mat	10983	270034	ENSMUSG00000088436	U6	143611	EM10E0468161	dELS	FALSE	FALSE
10	17029130	17038291	58	6	+	mat	9161	75984	ENSMUSG00000088436	U6	0	EM10E0468181	dELS	TRUE	FALSE
10	25268867	25270157	37	17	+	mat	1290	0	ENSMUSG00000039166	Akap7	0	EM10E0470528	dELS	TRUE	TRUE
10	27058265	27068462	46	6	+	mat	10197	0	ENSMUSG00000019899	Lama2	0	EM10E0470836	dELS	TRUE	TRUE
10	27119818	27128347	61	6	+	mat	8529	0	ENSMUSG00000019899	Lama2	0	EM10E0470841	CTCF-only	TRUE	TRUE
10	27423342	27432142	40	5	+	mat	8800	0	ENSMUSG00000019899	Lama2	18570	EM10E0470859	dELS	FALSE	TRUE
10	27461329	27471777	46	8	+	mat	10448	0	ENSMUSG00000019899	Lama2	0	EM10E0470861	dELS	TRUE	TRUE
10	27499294	27508444	43	5	+	mat	9150	0	ENSMUSG00000019899	Lama2	0	EM10E0470865	dELS	TRUE	TRUE
10	27578811	27587792	52	7	+	mat	8981	0	ENSMUSG00000019899	Lama2	0	EM10E0470868	dELS	TRUE	TRUE
10	29687886	29704178	90	7	+	mat	16292	0	ENSMUSG00000069682	Gm10275	0	EM10E0471053	dELS	TRUE	TRUE
10	29728891	29739253	65	5	+	mat	10362	34941	ENSMUSG00000069682	Gm10275	0	EM10E0471054	dELS	TRUE	FALSE
10	30015319	30028311	62	6	+	mat	12992	162772	ENSMUSG00000075266	Cenpw	38653	EM10E0471060	dELS	FALSE	FALSE
10	30224814	30234987	44	5	+	mat	10173	29180	ENSMUSG00000075266	Cenpw	28983	EM10E0471068	PLS	FALSE	FALSE
10	30840832	30844680	27	6	+	mat	3848	2972	ENSMUSG00000019789	Hey2	907	EM10E0471176	pELS	FALSE	FALSE
10	31789121	31800508	46	5	+	mat	11387	185616	ENSMUSG00000063760	Rnf217	52120	EM10E0471247	CTCF-only	FALSE	FALSE
10	31910390	31931256	96	11	+	mat	20866	306885	ENSMUSG00000063760	Rnf217	0	EM10E0471249	dELS	TRUE	FALSE
10	31937878	31949966	59	5	+	mat	12088	334373	ENSMUSG00000063760	Rnf217	15664	EM10E0471249	dELS	FALSE	FALSE
10	32259843	32271933	72	6	+	mat	12090	51615	ENSMUSG00000069671	Nkain2	35011	EM10E0471252	CTCF-only	FALSE	FALSE
10	32419072	32430863	56	7	+	mat	11791	15201	ENSMUSG00000069671	Nkain2	111902	EM10E0471252	CTCF-only	FALSE	FALSE
10	32544220	32563177	70	6	+	mat	18957	140349	ENSMUSG00000069671	Nkain2	7682	EM10E0471254	dELS	FALSE	FALSE
10	32698029	32729390	160	15	+	mat	31361	153642	ENSMUSG00000069670	Nkain2	126823	EM10E0471254	dELS	FALSE	FALSE
10	32730663	32740636	42	5	+	mat	9973	142396	ENSMUSG00000069670	Nkain2	123219	EM10E0471256	dELS	FALSE	FALSE
10	32781585	32809696	119	13	+	mat	28111	73336	ENSMUSG00000069670	Nkain2	54159	EM10E0471256	dELS	FALSE	FALSE
10	33156287	33169748	71	8	+	mat	13461	0	ENSMUSG00000019787	Trdn	19561	EM10E0471274	DNase-H3K4me3	FALSE	TRUE
10	33213783	33221021	42	6	+	mat	7238	0	ENSMUSG00000019787	Trdn	24151	EM10E0471274	DNase-H3K4me3	FALSE	TRUE
10	33429322	33440459	59	5	+	mat	11137	0	ENSMUSG00000019787	Trdn	59638	EM10E0471282	dELS	FALSE	TRUE
10	34032736	34044971	73	8	+	mat	12235	0	ENSMUSG00000039508	Fam26d	1893	EM10E0471316	CTCF-only	FALSE	TRUE
10	35111610	35130543	66	6	+	mat	18933	5419	ENSMUSG00000077749	SNORA17	14147	EM10E0471447	dELS	FALSE	FALSE
10	35800216	35811119	43	6	+	mat	10903	94758	ENSMUSG00000063953	Amd2	17644	EM10E0471454	dELS	FALSE	FALSE
10	36698007	36711501	52	7	+	mat	13494	0	ENSMUSG00000044499	Hs3st5	11026	EM10E0471475	dELS	FALSE	TRUE
10	37886986	37897895	45	6	+	mat	10909	274486	ENSMUSG00000077576	SNORA17	0	EM10E0471682	dELS	TRUE	FALSE
10	45464001	45471728	62	10	+	mat	7727	2861	ENSMUSG00000063804	Lin28b	0	EM10E0474113	dELS	TRUE	FALSE
10	46003747	46007371	39	5	+	mat	3624	299721	ENSMUSG00000038822	Hace1	0	EM10E0474171	CTCF-only	TRUE	FALSE
10	46034337	46041739	53	8	+	mat	7402	327949	ENSMUSG00000094681	AC158799.1	0	EM10E0474177	dELS	TRUE	FALSE
10	46131622	46140767	54	5	+	mat	9145	228921	ENSMUSG00000094681	AC158799.1	24647	EM10E0474187	dELS	FALSE	FALSE
10	46156816	46168905	54	6	+	mat	12089	200783	ENSMUSG00000094681	AC158799.1	49841	EM10E0474187	dELS	FALSE	FALSE
10	46211673	46219508	52	5	+	mat	7835	150180	ENSMUSG00000094681	AC158799.1	8118	EM10E0474190	CTCF-only	FALSE	FALSE
10	46228853	46249455	100	7	+	mat	20602	120233	ENSMUSG00000094681	AC158799.1	915	EM10E0474190	CTCF-only	FALSE	FALSE
10	46470449	46480901	42	5	+	mat	10452	100653	ENSMUSG00000094681	AC158799.1	74208	EM10E0474195	dELS	FALSE	FALSE
10	47189667	47198870	43	5	+	mat	9203	359243	ENSMUSG00000065718	U1	78864	EM10E0474216	CTCF-only	FALSE	FALSE
10	48152621	48163326	49	5	+	mat	10705	265626	ENSMUSG00000088280	SNORA25	529032	EM10E0474219	dELS	FALSE	FALSE
10	48602845	48625123	90	6	+	mat	22278	0	ENSMUSG00000065630	U4	415710	EM10E0474222	DNase-H3K4me3	FALSE	TRUE
10	48957594	48964665	43	5	+	mat	7071	125456	ENSMUSG00000056073	Grik2	76168	EM10E0474222	DNase-H3K4me3	FALSE	FALSE
10	49132742	49142657	41	5	+	mat	9915	0	ENSMUSG00000056073	Grik2	4941	EM10E0474224	dELS	FALSE	TRUE
10	49525787	49530313	33	5	+	mat	4526	0	ENSMUSG00000056073	Grik2	117157	EM10E0474232	dELS	FALSE	TRUE
10	50132794	50149777	78	10	+	mat	16983	353165	ENSMUSG00000056073	Grik2	3821	EM10E0474264	dELS	FALSE	FALSE
10	50497845	50506321	42	5	+	mat	8476	78226	ENSMUSG00000038774	Ascc3	77382	EM10E0474269	pELS	FALSE	FALSE
10	50879290	50883624	33	5	+	mat	4334	4131	ENSMUSG00000019913	Sim1	764	EM10E0474295	dELS	FALSE	FALSE
10	51165266	51174837	62	5	+	mat	9571	0	ENSMUSG00000084449	U6	19122	EM10E0474341	dELS	FALSE	TRUE
10	51757325	51778950	115	10	+	mat	21625	8163	ENSMUSG00000062224	4933411G06Rik	0	EM10E0474386	CTCF-only	TRUE	FALSE
10	51787495	51799702	64	8	+	mat	12207	38333	ENSMUSG00000062224	4933411G06Rik	2978	EM10E0474387	CTCF-only	FALSE	FALSE
10	52723863	52735092	48	5	+	mat	11229	0	ENSMUSG00000038602	Slc35f1	0	EM10E0474515	dELS	TRUE	TRUE
10	52820979	52836438	63	7	+	mat	15459	0	ENSMUSG00000038602	Slc35f1	33213	EM10E0474522	dELS	FALSE	TRUE
10	52895480	52905102	49	7	+	mat	9622	0	ENSMUSG00000088322	U6	19561	EM10E0474525	dELS	FALSE	TRUE
10	55909166	55916702	36	6	+	mat	7536	88733	ENSMUSG00000038122	D630037F22Rik	23767	EM10E0474796	CTCF-only	FALSE	FALSE
10	56997814	57011137	62	5	+	mat	13323	154194	ENSMUSG00000088253	U6	4715	EM10E0474912	dELS	FALSE	FALSE
10	57044706	57059058	49	5	+	mat	14352	106273	ENSMUSG00000088253	U6	12327	EM10E0474914	dELS	FALSE	FALSE
10	57420645	57431024	39	7	+	mat	10379	46719	ENSMUSG00000019878	Hsf2	8323	EM10E0474924	CTCF-only	FALSE	FALSE
10	60178288	60179244	52	7	+	mat	956	0	ENSMUSG00000057337	Chst3	0	EM10E0475708	dELS	TRUE	TRUE
10	62118672	62119471	21	9	+	mat	799	0	ENSMUSG00000020083	2010107G23Rik	223	EM10E0476536	DNase-H3K4me3	FALSE	TRUE
10	62121658	62124448	65	5	+	mat	2790	0	ENSMUSG00000020083	2010107G23Rik	0	EM10E0476539	PLS	TRUE	TRUE
10	64377704	64387303	40	5	+	mat	9599	0	ENSMUSG00000060843	Ctnna3	39511	EM10E0477116	dELS	FALSE	TRUE
10	64435184	64442835	44	8	+	mat	7651	0	ENSMUSG00000060843	Ctnna3	96991	EM10E0477116	dELS	FALSE	TRUE
10	64459639	64476352	85	5	+	mat	16713	0	ENSMUSG00000060843	Ctnna3	121446	EM10E0477116	dELS	FALSE	TRUE
10	64561433	64574242	81	7	+	mat	12809	0	ENSMUSG00000060843	Ctnna3	60548	EM10E0477118	CTCF-only	FALSE	TRUE
10	64596730	64611333	77	5	+	mat	14603	0	ENSMUSG00000060843	Ctnna3	23457	EM10E0477118	CTCF-only	FALSE	TRUE
10	64643216	64655285	68	6	+	mat	12069	0	ENSMUSG00000060843	Ctnna3	0	EM10E0477119	dELS	TRUE	TRUE
10	64683146	64690921	42	6	+	mat	7775	0	ENSMUSG00000060843	Ctnna3	20161	EM10E0477120	CTCF-only	FALSE	TRUE
10	64798224	64809298	58	7	+	mat	11074	0	ENSMUSG00000060843	Ctnna3	45202	EM10E0477125	CTCF-only	FALSE	TRUE
10	64832788	64853646	87	5	+	mat	20858	0	ENSMUSG00000060843	Ctnna3	854	EM10E0477125	CTCF-only	FALSE	TRUE
10	64866066	64877157	50	6	+	mat	11091	0	ENSMUSG00000060843	Ctnna3	0	EM10E0477130	dELS	TRUE	TRUE
10	64947405	64957232	54	6	+	mat	9827	0	ENSMUSG00000060843	Ctnna3	52328	EM10E0477131	dELS	FALSE	TRUE
10	64999761	65007043	42	5	+	mat	7282	3101	ENSMUSG00000060843	Ctnna3	104684	EM10E0477131	dELS	FALSE	FALSE
10	65576885	65585648	45	6	+	mat	8763	576963	ENSMUSG00000065705	U6	21010	EM10E0477136	dELS	FALSE	FALSE
10	65900176	65917446	89	5	+	mat	17270	245165	ENSMUSG00000065705	U6	37457	EM10E0477138	dELS	FALSE	FALSE
10	66164045	66182477	100	10	+	mat	18432	1327	ENSMUSG00000065705	U6	0	EM10E0477143	dELS	TRUE	TRUE
10	70596114	70605330	41	6	+	mat	9216	0	ENSMUSG00000037747	Phyhipl	4123	EM10E0478602	pELS	FALSE	TRUE
10	71389907	71393213	49	5	+	mat	3306	0	ENSMUSG00000060733	Ipmk	0	EM10E0478861	CTCF-only	TRUE	TRUE
10	71856784	71869331	51	9	+	mat	12547	18383	ENSMUSG00000077142	SNORA17	8989	EM10E0478884	CTCF-only	FALSE	FALSE
10	72059704	72078890	96	9	+	mat	19186	89420	ENSMUSG00000043859	1700049L16Rik	91796	EM10E0478886	DNase-H3K4me3	FALSE	FALSE
10	72717235	72723278	42	5	+	mat	6043	51926	ENSMUSG00000019923	Zwint	25440	EM10E0478907	dELS	FALSE	FALSE
10	73067732	73074106	34	5	+	mat	6374	15434	ENSMUSG00000052613	Pcdh15	12455	EM10E0478912	DNase-H3K4me3	FALSE	FALSE
10	73124725	73130911	42	6	+	mat	6186	0	ENSMUSG00000052613	Pcdh15	28297	EM10E0478922	CTCF-only	FALSE	TRUE
10	73380521	73392635	65	5	+	mat	12114	0	ENSMUSG00000052613	Pcdh15	48600	EM10E0478927	dELS	FALSE	TRUE
10	73471882	73484178	66	5	+	mat	12296	0	ENSMUSG00000085176	Gm15397	0	EM10E0478928	DNase-H3K4me3	TRUE	TRUE
10	73553421	73561534	50	8	+	mat	8113	0	ENSMUSG00000052613	Pcdh15	0	EM10E0478930	CTCF-only	TRUE	TRUE
10	74902854	74910120	63	7	+	mat	7266	36945	ENSMUSG00000009070	Rtdr1	355	EM10E0478952	CTCF-only	FALSE	FALSE
10	75883100	75884571	32	5	+	mat	1471	0	ENSMUSG00000009092	Derl3	0	EM10E0479465	pELS	TRUE	TRUE
10	79277983	79287586	47	7	+	mat	9603	0	ENSMUSG00000055515	Vmn2r81	24718	EM10E0480571	CTCF-only	FALSE	TRUE
10	79651809	79654637	45	9	+	mat	2828	0	ENSMUSG00000020310	Madcam1	0	EM10E0480619	PLS	TRUE	TRUE
10	80502371	80507494	84	7	+	mat	5123	0	ENSMUSG00000045518	Onecut3	0	EM10E0481397	dELS	TRUE	TRUE
10	80824277	80824747	42	7	+	mat	470	0	ENSMUSG00000051067	Lingo3	2495	EM10E0481640	dELS	FALSE	TRUE
10	80831453	80832631	23	7	+	mat	1178	0	ENSMUSG00000051067	Lingo3	629	EM10E0481644	PLS	FALSE	TRUE
10	81015346	81017478	26	5	+	mat	2132	0	ENSMUSG00000087114	Gm16099	0	EM10E0481782	dELS	TRUE	TRUE
10	81336011	81336181	16	9	+	mat	170	0	ENSMUSG00000020232	Hmg20b	70	EM10E0482049	dELS	FALSE	TRUE
10	82565338	82581816	104	7	+	mat	16478	0	ENSMUSG00000094683	AC153939.1	0	EM10E0482362	DNase-H3K4me3	TRUE	TRUE
10	85747433	85758452	84	5	+	mat	11019	97731	ENSMUSG00000020042	Btbd11	18154	EM10E0483447	dELS	FALSE	FALSE
10	85856885	85861020	27	5	+	mat	4135	263	ENSMUSG00000001785	Pwp1	77	EM10E0483452	PLS	FALSE	TRUE
10	88716022	88718753	34	5	+	mat	2731	996	ENSMUSG00000069540	Gm4925	0	EM10E0484147	dELS	TRUE	TRUE
10	89013393	89030680	91	5	+	mat	17287	0	ENSMUSG00000035189	Ano4	38942	EM10E0484182	CTCF-only	FALSE	TRUE
10	90281356	90293546	50	8	+	mat	12190	0	ENSMUSG00000096382	AC132131.1	0	EM10E0484381	dELS	TRUE	TRUE
10	95884508	95887887	30	8	+	mat	3379	0	ENSMUSG00000077268	SNORA17	0	EM10E0486135	CTCF-only	TRUE	TRUE
10	97081009	97089179	44	8	+	mat	8170	235820	ENSMUSG00000080347	AC152946.1	0	EM10E0486492	dELS	TRUE	FALSE
10	97214183	97231616	79	7	+	mat	17433	237433	ENSMUSG00000019929	Dcn	4095	EM10E0486503	dELS	FALSE	FALSE
10	97657255	97662999	41	5	+	mat	5744	0	ENSMUSG00000019936	Epyc	0	EM10E0486579	CTCF-only	TRUE	TRUE
10	97795863	97807685	54	12	+	mat	11822	61719	ENSMUSG00000089097	SNORA17	3950	EM10E0486589	dELS	FALSE	FALSE
10	97927021	97940736	55	5	+	mat	13715	192877	ENSMUSG00000089097	SNORA17	0	EM10E0486591	dELS	TRUE	FALSE
10	98125245	98132273	67	7	+	mat	7028	391101	ENSMUSG00000089097	SNORA17	3934	EM10E0486596	dELS	FALSE	FALSE
10	98196528	98206615	50	5	+	mat	10087	462384	ENSMUSG00000089097	SNORA17	59974	EM10E0486596	dELS	FALSE	FALSE
10	98213555	98224922	55	5	+	mat	11367	479411	ENSMUSG00000089097	SNORA17	56182	EM10E0486599	dELS	FALSE	FALSE
10	98240970	98248236	43	6	+	mat	7266	506826	ENSMUSG00000089097	SNORA17	32868	EM10E0486599	dELS	FALSE	FALSE
10	98300846	98311888	48	7	+	mat	11042	566702	ENSMUSG00000089097	SNORA17	1688	EM10E0486600	dELS	FALSE	FALSE
10	100680858	100698311	123	9	+	mat	17453	74128	ENSMUSG00000056912	1700017N19Rik	0	EM10E0487116	dELS	TRUE	FALSE
10	100830846	100841055	56	7	+	mat	10209	224116	ENSMUSG00000056912	1700017N19Rik	12637	EM10E0487119	dELS	FALSE	FALSE
10	100858397	100863111	18	6	+	mat	4714	251667	ENSMUSG00000056912	1700017N19Rik	4427	EM10E0487119	dELS	FALSE	FALSE
10	100968969	100977777	50	7	+	mat	8808	362239	ENSMUSG00000056912	1700017N19Rik	98881	EM10E0487120	CTCF-only	FALSE	FALSE
10	101029456	101042194	52	6	+	mat	12738	422726	ENSMUSG00000056912	1700017N19Rik	159368	EM10E0487120	CTCF-only	FALSE	FALSE
10	101179103	101198716	102	8	+	mat	19613	332979	ENSMUSG00000087723	SNORA17	60901	EM10E0487121	pELS	FALSE	FALSE
10	101258528	101268015	46	5	+	mat	9487	263680	ENSMUSG00000087723	SNORA17	0	EM10E0487122	pELS	TRUE	FALSE
10	101277189	101293124	71	5	+	mat	15935	238571	ENSMUSG00000087723	SNORA17	15688	EM10E0487124	dELS	FALSE	FALSE
10	101501683	101510021	46	5	+	mat	8338	21674	ENSMUSG00000087723	SNORA17	139446	EM10E0487128	dELS	FALSE	FALSE
10	101718366	101741386	104	9	+	mat	23020	0	ENSMUSG00000019888	Mgat4c	49143	EM10E0487133	pELS	FALSE	TRUE
10	101759928	101771361	67	5	+	mat	11433	0	ENSMUSG00000092952	Mir3059	90705	EM10E0487133	pELS	FALSE	TRUE
10	101920099	101930503	43	6	+	mat	10404	0	ENSMUSG00000019888	Mgat4c	211583	EM10E0487135	CTCF-only	FALSE	TRUE
10	101988144	102002587	63	7	+	mat	14443	0	ENSMUSG00000019888	Mgat4c	139499	EM10E0487135	CTCF-only	FALSE	TRUE
10	102113998	102127179	74	6	+	mat	13181	0	ENSMUSG00000019888	Mgat4c	14907	EM10E0487135	CTCF-only	FALSE	TRUE
10	102143724	102150877	47	5	+	mat	7153	0	ENSMUSG00000019888	Mgat4c	0	EM10E0487137	PLS	TRUE	TRUE
10	102318971	102327953	37	5	+	mat	8982	0	ENSMUSG00000019888	Mgat4c	29722	EM10E0487138	dELS	FALSE	TRUE
10	102719413	102729872	58	5	+	mat	10459	186029	ENSMUSG00000044921	Rassf9	0	EM10E0487164	dELS	TRUE	FALSE
10	102886758	102913507	136	15	+	mat	26749	80704	ENSMUSG00000036602	Alx1	17874	EM10E0487172	dELS	FALSE	FALSE
10	103089896	103100700	68	6	+	mat	10804	0	ENSMUSG00000019892	Lrriq1	197	EM10E0487195	dELS	FALSE	TRUE
10	103123350	103131712	60	7	+	mat	8362	0	ENSMUSG00000019892	Lrriq1	0	EM10E0487197	dELS	TRUE	TRUE
10	103271726	103279358	40	5	+	mat	7632	49341	ENSMUSG00000019892	Lrriq1	31623	EM10E0487203	CTCF-only	FALSE	FALSE
10	103427465	103445496	103	7	+	mat	18031	22044	ENSMUSG00000019894	Slc6a15	0	EM10E0487216	CTCF-only	TRUE	FALSE
10	103449118	103458212	51	5	+	mat	9094	43697	ENSMUSG00000019894	Slc6a15	19763	EM10E0487216	CTCF-only	FALSE	FALSE
10	103541161	103552642	53	6	+	mat	11481	135740	ENSMUSG00000019894	Slc6a15	83472	EM10E0487218	dELS	FALSE	FALSE
10	103562733	103578869	80	7	+	mat	16136	157312	ENSMUSG00000019894	Slc6a15	57245	EM10E0487218	dELS	FALSE	FALSE
10	103649273	103658308	36	5	+	mat	9035	243852	ENSMUSG00000019894	Slc6a15	12819	EM10E0487218	dELS	FALSE	FALSE
10	103753262	103768557	71	5	+	mat	15295	176561	ENSMUSG00000064630	U6	1927	EM10E0487222	CTCF-only	FALSE	FALSE
10	103835435	103851180	65	6	+	mat	15745	93938	ENSMUSG00000064630	U6	64697	EM10E0487222	CTCF-only	FALSE	FALSE
10	104085294	104123594	151	12	+	mat	38300	6233	ENSMUSG00000091779	Gm6763	314556	EM10E0487222	CTCF-only	FALSE	FALSE
10	104240048	104260698	84	5	+	mat	20650	58333	ENSMUSG00000090854	Gm4340	180094	EM10E0487227	DNase-H3K4me3	FALSE	FALSE
10	104288083	104299379	49	6	+	mat	11296	106368	ENSMUSG00000090854	Gm4340	141413	EM10E0487227	DNase-H3K4me3	FALSE	FALSE
10	104447600	104457835	42	5	+	mat	10235	0	ENSMUSG00000089182	U1	6456	EM10E0487227	DNase-H3K4me3	FALSE	TRUE
10	104486841	104496378	50	5	+	mat	9537	30515	ENSMUSG00000089182	U1	45697	EM10E0487227	DNase-H3K4me3	FALSE	FALSE
10	104592752	104604196	63	5	+	mat	11444	136426	ENSMUSG00000089182	U1	151608	EM10E0487227	DNase-H3K4me3	FALSE	FALSE
10	104610543	104622636	51	6	+	mat	12093	154217	ENSMUSG00000089182	U1	169399	EM10E0487227	DNase-H3K4me3	FALSE	FALSE
10	104638020	104651249	69	6	+	mat	13229	181694	ENSMUSG00000089182	U1	196876	EM10E0487227	DNase-H3K4me3	FALSE	FALSE
10	104904226	104914710	64	6	+	mat	10484	53526	ENSMUSG00000089019	U6	171008	EM10E0487235	CTCF-only	FALSE	FALSE
10	104955015	104975220	101	7	+	mat	20205	49873	ENSMUSG00000064432	U1	110498	EM10E0487235	CTCF-only	FALSE	FALSE
10	105127276	105138130	63	6	+	mat	10854	2361	ENSMUSG00000077407	SNORA17	21956	EM10E0487237	CTCF-only	FALSE	FALSE
10	106202821	106216030	71	9	+	mat	13209	26094	ENSMUSG00000056877	Rps15a-ps1	38884	EM10E0487329	dELS	FALSE	FALSE
10	106457666	106471625	73	5	+	mat	13959	0	ENSMUSG00000053825	Ppfia2	2659	EM10E0487336	pELS	FALSE	TRUE
10	106571759	106589316	80	7	+	mat	17557	0	ENSMUSG00000053825	Ppfia2	2110	EM10E0487341	CTCF-only	FALSE	TRUE
10	106604373	106610937	41	7	+	mat	6564	0	ENSMUSG00000053825	Ppfia2	4933	EM10E0487347	dELS	FALSE	TRUE
10	106647657	106661801	84	6	+	mat	14144	0	ENSMUSG00000053825	Ppfia2	7353	EM10E0487352	dELS	FALSE	TRUE
10	106703555	106717009	59	5	+	mat	13454	0	ENSMUSG00000053825	Ppfia2	28325	EM10E0487353	dELS	FALSE	TRUE
10	106894307	106903148	35	5	+	mat	8841	0	ENSMUSG00000053825	Ppfia2	0	EM10E0487355	CTCF-only	TRUE	TRUE
10	106961569	106988561	125	8	+	mat	26992	0	ENSMUSG00000035948	Acss3	35415	EM10E0487358	dELS	FALSE	TRUE
10	106994597	107002106	41	5	+	mat	7509	0	ENSMUSG00000035948	Acss3	21870	EM10E0487358	dELS	FALSE	TRUE
10	107157995	107166338	48	6	+	mat	8343	37475	ENSMUSG00000088465	SNORA17	0	EM10E0487369	CTCF-only	TRUE	FALSE
10	107217851	107228106	61	5	+	mat	10255	27247	ENSMUSG00000019906	Lin7a	2423	EM10E0487375	dELS	FALSE	FALSE
10	107275268	107289818	85	9	+	mat	14550	0	ENSMUSG00000019906	Lin7a	0	EM10E0487387	dELS	TRUE	TRUE
10	107292476	107298307	42	12	+	mat	5831	0	ENSMUSG00000019906	Lin7a	0	EM10E0487388	dELS	TRUE	TRUE
10	107365667	107375594	82	5	+	mat	9927	0	ENSMUSG00000019906	Lin7a	0	EM10E0487400	CTCF-only	TRUE	TRUE
10	107627585	107633337	42	7	+	mat	5752	0	ENSMUSG00000035916	Ptprq	11224	EM10E0487412	dELS	FALSE	TRUE
10	108691279	108696779	52	8	+	mat	5500	0	ENSMUSG00000035864	Syt1	0	EM10E0487692	dELS	TRUE	TRUE
10	108825350	108831893	41	7	+	mat	6543	0	ENSMUSG00000035864	Syt1	3252	EM10E0487707	dELS	FALSE	TRUE
10	108904220	108918260	69	7	+	mat	14040	0	ENSMUSG00000035864	Syt1	0	EM10E0487713	dELS	TRUE	TRUE
10	108943205	108955598	68	5	+	mat	12393	0	ENSMUSG00000035864	Syt1	30587	EM10E0487713	dELS	FALSE	TRUE
10	109083382	109105544	115	7	+	mat	22162	10537	ENSMUSG00000088554	7SK	0	EM10E0487730	dELS	TRUE	FALSE
10	109211236	109225449	79	5	+	mat	14213	125510	ENSMUSG00000065802	U6	40779	EM10E0487735	dELS	FALSE	FALSE
10	109359190	109366427	40	7	+	mat	7237	8124	ENSMUSG00000065802	U6	43293	EM10E0487738	dELS	FALSE	FALSE
10	109486061	109493555	39	7	+	mat	7494	134995	ENSMUSG00000065802	U6	0	EM10E0487742	CTCF-only	TRUE	FALSE
10	110007372	110016934	46	7	+	mat	9562	24608	ENSMUSG00000020181	Nav3	38204	EM10E0487777	dELS	FALSE	FALSE
10	110021499	110034451	65	7	+	mat	12952	38735	ENSMUSG00000020181	Nav3	33142	EM10E0487780	CTCF-only	FALSE	FALSE
10	110072961	110081444	45	9	+	mat	8483	90197	ENSMUSG00000020181	Nav3	324	EM10E0487782	pELS	FALSE	FALSE
10	110226855	110233685	38	5	+	mat	6830	244091	ENSMUSG00000020181	Nav3	10850	EM10E0487796	dELS	FALSE	FALSE
10	110386978	110395196	43	6	+	mat	8218	332586	ENSMUSG00000020185	E2f7	3774	EM10E0487809	dELS	FALSE	FALSE
10	110451314	110460561	69	9	+	mat	9247	267221	ENSMUSG00000020185	E2f7	0	EM10E0487820	dELS	TRUE	FALSE
10	110649405	110661131	90	7	+	mat	11726	66651	ENSMUSG00000020185	E2f7	15846	EM10E0487836	CTCF-only	FALSE	FALSE
10	112106469	112119657	61	7	+	mat	13188	17116	ENSMUSG00000020214	Glipr1l2	234	EM10E0488360	DNase-H3K4me3	FALSE	FALSE
10	112385594	112391116	26	5	+	mat	5522	0	ENSMUSG00000035681	Kcnc2	6856	EM10E0488378	CTCF-only	FALSE	TRUE
10	112413881	112422605	54	7	+	mat	8724	0	ENSMUSG00000035681	Kcnc2	27727	EM10E0488381	dELS	FALSE	TRUE
10	113013482	113016631	30	6	+	mat	3149	100895	ENSMUSG00000064707	U1	4641	EM10E0488412	CTCF-only	FALSE	FALSE
10	113029426	113040347	61	10	+	mat	10921	116839	ENSMUSG00000064707	U1	20585	EM10E0488412	CTCF-only	FALSE	FALSE
10	113208501	113225404	106	10	+	mat	16903	295914	ENSMUSG00000064707	U1	0	EM10E0488415	dELS	TRUE	FALSE
10	113276175	113289054	67	5	+	mat	12879	363588	ENSMUSG00000064707	U1	53576	EM10E0488415	dELS	FALSE	FALSE
10	113431406	113441097	45	7	+	mat	9691	518819	ENSMUSG00000064707	U1	203879	EM10E0488418	CTCF-only	FALSE	FALSE
10	113726544	113737816	65	5	+	mat	11272	641242	ENSMUSG00000050663	Trhde	81257	EM10E0488418	CTCF-only	FALSE	FALSE
10	113800286	113808841	52	5	+	mat	8555	570217	ENSMUSG00000050663	Trhde	154999	EM10E0488418	CTCF-only	FALSE	FALSE
10	113828599	113845374	70	6	+	mat	16775	533684	ENSMUSG00000050663	Trhde	183312	EM10E0488418	CTCF-only	FALSE	FALSE
10	113865071	113883525	85	6	+	mat	18454	495533	ENSMUSG00000050663	Trhde	219784	EM10E0488418	CTCF-only	FALSE	FALSE
10	114125911	114134393	51	8	+	mat	8482	244665	ENSMUSG00000050663	Trhde	480624	EM10E0488418	CTCF-only	FALSE	FALSE
10	114212313	114226971	76	6	+	mat	14658	152087	ENSMUSG00000050663	Trhde	511880	EM10E0488425	pELS	FALSE	FALSE
10	114229062	114239912	54	5	+	mat	10850	139146	ENSMUSG00000050663	Trhde	498939	EM10E0488425	pELS	FALSE	FALSE
10	114492152	114504467	65	7	+	mat	12315	0	ENSMUSG00000050663	Trhde	234384	EM10E0488425	pELS	FALSE	TRUE
10	114529322	114537863	46	5	+	mat	8541	0	ENSMUSG00000050663	Trhde	200988	EM10E0488425	pELS	FALSE	TRUE
10	114677548	114688950	55	7	+	mat	11402	0	ENSMUSG00000050663	Trhde	49901	EM10E0488425	pELS	FALSE	TRUE
10	114974769	114985023	67	7	+	mat	10254	3013	ENSMUSG00000096208	AC160945.1	5520	EM10E0488452	dELS	FALSE	FALSE
10	115161361	115163989	27	5	+	mat	2628	0	ENSMUSG00000006764	Tph2	867	EM10E0488474	CTCF-only	FALSE	TRUE
10	117621045	117622865	39	7	+	mat	1820	0	ENSMUSG00000020183	Cpm	0	EM10E0489246	dELS	TRUE	TRUE
10	120041170	120042531	35	7	+	mat	1361	0	ENSMUSG00000034813	Grip1	2667	EM10E0489876	CTCF-only	FALSE	TRUE
10	121398920	121400012	34	8	+	mat	1092	0	ENSMUSG00000025795	Rassf3	33	EM10E0490412	dELS	FALSE	TRUE
10	123572654	123580808	45	6	+	mat	8154	0	ENSMUSG00000044071	Fam19a2	0	EM10E0491043	dELS	TRUE	TRUE
10	123616449	123622594	43	8	+	mat	6145	0	ENSMUSG00000044071	Fam19a2	43621	EM10E0491043	dELS	FALSE	TRUE
10	123983921	123998766	75	5	+	mat	14845	265589	ENSMUSG00000044071	Fam19a2	7099	EM10E0491056	dELS	FALSE	FALSE
10	124855073	124868687	59	5	+	mat	13614	334953	ENSMUSG00000020102	Slc16a7	217516	EM10E0491064	dELS	FALSE	FALSE
10	126880494	126883286	31	5	+	mat	2792	562	ENSMUSG00000025436	Xrcc6bp1	399	EM10E0491302	PLS	FALSE	TRUE
10	128980191	128984790	45	6	+	mat	4599	4176	ENSMUSG00000063374	Olfr763	0	EM10E0492614	dELS	TRUE	FALSE
10	130487396	130506208	92	7	+	mat	18812	12180	ENSMUSG00000091511	Vmn2r87	7808	EM10E0492650	CTCF-only	FALSE	FALSE
11	3111670	3116295	42	5	+	mat	4625	7700	ENSMUSG00000095041	AC149090.1	5239	EM10E0492667	dELS	FALSE	FALSE
11	9012511	9019605	72	5	+	mat	7094	0	ENSMUSG00000040985	Sun3	339	EM10E0494766	pELS	FALSE	TRUE
11	9021241	9028135	47	6	+	mat	6894	0	ENSMUSG00000040985	Sun3	9069	EM10E0494766	pELS	FALSE	TRUE
11	9341628	9355375	61	5	+	mat	13747	0	ENSMUSG00000004668	Abca13	2290	EM10E0494814	dELS	FALSE	TRUE
11	9547379	9553405	39	5	+	mat	6026	0	ENSMUSG00000004668	Abca13	44679	EM10E0494818	dELS	FALSE	TRUE
11	9571981	9581005	41	5	+	mat	9024	0	ENSMUSG00000004668	Abca13	17079	EM10E0494818	dELS	FALSE	TRUE
11	9612592	9628683	58	5	+	mat	16091	0	ENSMUSG00000004668	Abca13	14163	EM10E0494818	dELS	FALSE	TRUE
11	9674372	9680745	35	6	+	mat	6373	0	ENSMUSG00000004668	Abca13	6212	EM10E0494820	dELS	FALSE	TRUE
11	10056208	10074530	79	5	+	mat	18322	126201	ENSMUSG00000084091	Gm11995	52541	EM10E0494826	dELS	FALSE	FALSE
11	10170345	10185290	70	7	+	mat	14945	15441	ENSMUSG00000084091	Gm11995	166678	EM10E0494826	dELS	FALSE	FALSE
11	10272990	10295468	93	12	+	mat	22478	31575	ENSMUSG00000082312	Gm11996	182958	EM10E0494833	dELS	FALSE	FALSE
11	11198025	11217325	94	10	+	mat	19300	0	ENSMUSG00000050830	Vwc2	6506	EM10E0494857	CTCF-only	FALSE	TRUE
11	11230460	11253812	104	9	+	mat	23352	0	ENSMUSG00000050830	Vwc2	0	EM10E0494858	CTCF-only	TRUE	TRUE
11	11494009	11501378	55	6	+	mat	7369	0	ENSMUSG00000020191	4930415F15Rik	0	EM10E0494870	CTCF-only	TRUE	TRUE
11	11509782	11518050	50	5	+	mat	8268	0	ENSMUSG00000020191	4930415F15Rik	0	EM10E0494881	dELS	TRUE	TRUE
11	11529340	11536907	47	6	+	mat	7567	13927	ENSMUSG00000020191	4930415F15Rik	0	EM10E0494892	dELS	TRUE	FALSE
11	11732086	11744921	81	12	+	mat	12835	0	ENSMUSG00000018654	Ikzf1	0	EM10E0494996	dELS	TRUE	TRUE
11	12025979	12027232	136	67	+	mat	1253	0	ENSMUSG00000020176	Grb10	0	EM10E0495168	pELS	TRUE	TRUE
11	12042527	12050025	40	17	+	mat	7498	3365	ENSMUSG00000020176	Grb10	1943	EM10E0495183	CTCF-only	FALSE	FALSE
11	12168261	12186486	92	14	+	mat	18225	39954	ENSMUSG00000083527	Gm12001	8152	EM10E0495189	dELS	FALSE	FALSE
11	12290599	12299966	64	8	+	mat	9367	0	ENSMUSG00000020173	Cobl	0	EM10E0495200	CTCF-only	TRUE	TRUE
11	12764469	12778105	66	5	+	mat	13636	70659	ENSMUSG00000088509	SNORA17	29001	EM10E0495274	dELS	FALSE	FALSE
11	12842716	12865433	103	9	+	mat	22717	72368	ENSMUSG00000083859	Gm12003	0	EM10E0495284	dELS	TRUE	FALSE
11	12962706	12979954	91	11	+	mat	17248	18732	ENSMUSG00000084055	Gm12004	26295	EM10E0495288	dELS	FALSE	FALSE
11	13041909	13049799	45	5	+	mat	7890	42504	ENSMUSG00000084055	Gm12004	8118	EM10E0495292	dELS	FALSE	FALSE
11	13532871	13544116	63	5	+	mat	11245	529089	ENSMUSG00000085452	4930554G24Rik	294262	EM10E0495293	CTCF-only	FALSE	FALSE
11	13799621	13811485	53	6	+	mat	11864	261720	ENSMUSG00000085452	4930554G24Rik	261911	EM10E0495296	dELS	FALSE	FALSE
11	13859963	13870438	45	6	+	mat	10475	202767	ENSMUSG00000085452	4930554G24Rik	202958	EM10E0495296	dELS	FALSE	FALSE
11	14096360	14102613	43	5	+	mat	6253	0	ENSMUSG00000085452	4930554G24Rik	13975	EM10E0495300	dELS	FALSE	TRUE
11	14243956	14257453	66	6	+	mat	13497	63893	ENSMUSG00000085452	4930554G24Rik	60503	EM10E0495302	dELS	FALSE	FALSE
11	14364927	14378273	58	5	+	mat	13346	110150	ENSMUSG00000080734	Gm12006	181474	EM10E0495302	dELS	FALSE	FALSE
11	14414759	14425158	38	7	+	mat	10399	63265	ENSMUSG00000080734	Gm12006	231306	EM10E0495302	dELS	FALSE	FALSE
11	14873362	14896150	92	5	+	mat	22788	91790	ENSMUSG00000082156	Gm12008	193849	EM10E0495308	dELS	FALSE	FALSE
11	15308566	15320625	52	6	+	mat	12059	92391	ENSMUSG00000064746	U6	33462	EM10E0495311	dELS	FALSE	FALSE
11	15462211	15472597	39	6	+	mat	10386	8929	ENSMUSG00000089359	SNORA17	25369	EM10E0495312	dELS	FALSE	FALSE
11	15508898	15523007	62	8	+	mat	14109	18692	ENSMUSG00000083292	Gm12010	72056	EM10E0495312	dELS	FALSE	FALSE
11	15540240	15555082	66	11	+	mat	14842	50034	ENSMUSG00000083292	Gm12010	103398	EM10E0495312	dELS	FALSE	FALSE
11	16169205	16177497	33	6	+	mat	8292	59552	ENSMUSG00000082410	Gm12011	79607	EM10E0495320	pELS	FALSE	FALSE
11	16287992	16304133	80	8	+	mat	16141	0	ENSMUSG00000048834	Vstm2a	0	EM10E0495331	dELS	TRUE	TRUE
11	16459132	16475301	72	9	+	mat	16169	18617	ENSMUSG00000083925	Gm12012	23484	EM10E0495336	dELS	FALSE	FALSE
11	17632103	17644154	65	9	+	mat	12051	0	ENSMUSG00000082411	Gm12016	7754	EM10E0495582	dELS	FALSE	TRUE
11	22971092	22973402	112	13	+	mat	2310	0	ENSMUSG00000044068	Zrsr1	0	EM10E0496992	pELS	TRUE	TRUE
11	23047549	23048577	15	6	+	mat	1028	13503	ENSMUSG00000088010	5S_rRNA	156	EM10E0497018	dELS	FALSE	FALSE
11	24063231	24069701	56	5	+	mat	6470	0	ENSMUSG00000055010	A830031A19Rik	0	EM10E0497200	dELS	TRUE	TRUE
11	24696365	24703204	42	5	+	mat	6839	0	ENSMUSG00000087085	Gm12068	8115	EM10E0497384	dELS	FALSE	TRUE
11	25053500	25067977	84	7	+	mat	14477	129467	ENSMUSG00000087145	Gm12665	0	EM10E0497414	dELS	TRUE	FALSE
11	25610875	25621891	59	6	+	mat	11016	0	ENSMUSG00000032985	5730522E02Rik	15667	EM10E0497433	dELS	FALSE	TRUE
11	25803546	25823016	79	6	+	mat	19470	0	ENSMUSG00000032985	5730522E02Rik	23160	EM10E0497450	dELS	FALSE	TRUE
11	26315446	26324063	52	5	+	mat	8617	10758	ENSMUSG00000065889	U1	43461	EM10E0497496	dELS	FALSE	FALSE
11	26705292	26719661	65	5	+	mat	14369	0	ENSMUSG00000082038	Gm12071	31541	EM10E0497542	dELS	FALSE	TRUE
11	26948449	26959648	73	7	+	mat	11199	89814	ENSMUSG00000083895	Gm12074	0	EM10E0497557	dELS	TRUE	FALSE
11	26982103	26990846	44	6	+	mat	8743	58616	ENSMUSG00000083895	Gm12074	0	EM10E0497566	DNase-H3K4me3	TRUE	FALSE
11	27337421	27353969	69	9	+	mat	16548	21166	ENSMUSG00000088438	SNORA17	55658	EM10E0497574	dELS	FALSE	FALSE
11	28652320	28667978	71	6	+	mat	15658	9929	ENSMUSG00000084966	2810471M01Rik	6128	EM10E0497611	dELS	FALSE	FALSE
11	28864562	28875066	51	5	+	mat	10504	0	ENSMUSG00000020467	Efemp1	12989	EM10E0497637	DNase-H3K4me3	FALSE	TRUE
11	29354773	29362794	44	5	+	mat	8021	3972	ENSMUSG00000082721	Gm12087	6608	EM10E0497680	pELS	FALSE	FALSE
11	33676202	33685063	92	14	+	mat	8861	0	ENSMUSG00000053519	Kcnip1	832	EM10E0498931	DNase-H3K4me3	FALSE	TRUE
11	34220548	34224885	44	7	+	mat	4337	0	ENSMUSG00000020143	Dock2	0	EM10E0499093	CTCF-only	TRUE	TRUE
11	36385464	36395776	63	6	+	mat	10312	0	ENSMUSG00000049336	Odz2	5298	EM10E0499605	dELS	FALSE	TRUE
11	36581306	36599078	98	11	+	mat	17772	0	ENSMUSG00000049336	Odz2	42657	EM10E0499618	dELS	FALSE	TRUE
11	36777340	36786465	47	5	+	mat	9125	0	ENSMUSG00000049336	Odz2	10933	EM10E0499638	dELS	FALSE	TRUE
11	36805606	36816217	63	6	+	mat	10611	0	ENSMUSG00000049336	Odz2	7866	EM10E0499638	dELS	FALSE	TRUE
11	36967689	36974961	38	5	+	mat	7272	0	ENSMUSG00000049336	Odz2	9010	EM10E0499646	dELS	FALSE	TRUE
11	37007805	37016429	56	6	+	mat	8624	0	ENSMUSG00000049336	Odz2	17446	EM10E0499648	dELS	FALSE	TRUE
11	37038483	37049171	66	5	+	mat	10688	0	ENSMUSG00000049336	Odz2	4259	EM10E0499648	dELS	FALSE	TRUE
11	37058040	37066126	43	5	+	mat	8086	0	ENSMUSG00000049336	Odz2	5479	EM10E0499650	dELS	FALSE	TRUE
11	37196910	37207957	77	8	+	mat	11047	0	ENSMUSG00000049336	Odz2	8398	EM10E0499659	dELS	FALSE	TRUE
11	37309765	37318344	47	5	+	mat	8579	79597	ENSMUSG00000049336	Odz2	77965	EM10E0499668	pELS	FALSE	FALSE
11	37329317	37344836	69	5	+	mat	15519	99149	ENSMUSG00000049336	Odz2	62209	EM10E0499669	dELS	FALSE	FALSE
11	37442451	37464895	109	9	+	mat	22444	188145	ENSMUSG00000087388	Gm12128	0	EM10E0499670	dELS	TRUE	FALSE
11	37566298	37575015	45	9	+	mat	8717	78025	ENSMUSG00000087388	Gm12128	39344	EM10E0499673	dELS	FALSE	FALSE
11	37667100	37685973	95	8	+	mat	18873	0	ENSMUSG00000087388	Gm12128	0	EM10E0499674	dELS	TRUE	TRUE
11	37719765	37733815	72	9	+	mat	14050	52516	ENSMUSG00000087388	Gm12128	46726	EM10E0499674	dELS	FALSE	FALSE
11	38047070	38071347	108	8	+	mat	24277	141521	ENSMUSG00000082587	Gm12129	0	EM10E0499677	dELS	TRUE	FALSE
11	38072422	38088675	75	7	+	mat	16253	124193	ENSMUSG00000082587	Gm12129	17203	EM10E0499677	dELS	FALSE	FALSE
11	38153414	38169366	75	9	+	mat	15952	43502	ENSMUSG00000082587	Gm12129	35355	EM10E0499679	dELS	FALSE	FALSE
11	38195631	38210250	81	7	+	mat	14619	2618	ENSMUSG00000082587	Gm12129	77572	EM10E0499679	dELS	FALSE	FALSE
11	38219424	38229589	64	7	+	mat	10165	5408	ENSMUSG00000082587	Gm12129	101365	EM10E0499679	dELS	FALSE	FALSE
11	38258485	38282212	134	6	+	mat	23727	44469	ENSMUSG00000082587	Gm12129	140426	EM10E0499679	dELS	FALSE	FALSE
11	38410170	38418541	36	5	+	mat	8371	68531	ENSMUSG00000087296	Gm12130	119192	EM10E0499683	CTCF-only	FALSE	FALSE
11	38577964	38590851	59	5	+	mat	12887	64311	ENSMUSG00000087296	Gm12130	39955	EM10E0499683	CTCF-only	FALSE	FALSE
11	38749144	38773969	125	13	+	mat	24825	17512	ENSMUSG00000096790	AC134867.1	8001	EM10E0499686	CTCF-only	FALSE	FALSE
11	38811967	38825465	73	7	+	mat	13498	20378	ENSMUSG00000096790	AC134867.1	29371	EM10E0499687	dELS	FALSE	FALSE
11	38850034	38867566	97	8	+	mat	17532	58445	ENSMUSG00000096790	AC134867.1	0	EM10E0499688	dELS	TRUE	FALSE
11	38919588	38927441	37	6	+	mat	7853	127999	ENSMUSG00000096790	AC134867.1	3861	EM10E0499689	CTCF-only	FALSE	FALSE
11	38928699	38940348	59	5	+	mat	11649	137110	ENSMUSG00000096790	AC134867.1	0	EM10E0499689	CTCF-only	TRUE	FALSE
11	38981001	38991981	57	5	+	mat	10980	189412	ENSMUSG00000096790	AC134867.1	49427	EM10E0499689	CTCF-only	FALSE	FALSE
11	38999462	39024767	112	8	+	mat	25305	207873	ENSMUSG00000096790	AC134867.1	67888	EM10E0499689	CTCF-only	FALSE	FALSE
11	39175667	39188317	58	5	+	mat	12650	384078	ENSMUSG00000096790	AC134867.1	244093	EM10E0499689	CTCF-only	FALSE	FALSE
11	39413370	39422587	48	5	+	mat	9217	296927	ENSMUSG00000083806	Gm12131	158489	EM10E0499692	dELS	FALSE	FALSE
11	39488619	39500399	52	7	+	mat	11780	219115	ENSMUSG00000083806	Gm12131	80677	EM10E0499692	dELS	FALSE	FALSE
11	39664089	39675375	56	8	+	mat	11286	44139	ENSMUSG00000083806	Gm12131	55693	EM10E0499694	CTCF-only	FALSE	FALSE
11	39736279	39753351	109	8	+	mat	17072	16121	ENSMUSG00000083806	Gm12131	33264	EM10E0499696	dELS	FALSE	FALSE
11	39754546	39764467	58	7	+	mat	9921	34388	ENSMUSG00000083806	Gm12131	22148	EM10E0499696	dELS	FALSE	FALSE
11	39962993	39978303	77	9	+	mat	15310	22046	ENSMUSG00000085301	Gm12132	117035	EM10E0499698	CTCF-only	FALSE	FALSE
11	40003432	40019010	93	10	+	mat	15578	0	ENSMUSG00000085301	Gm12132	76328	EM10E0499698	CTCF-only	FALSE	TRUE
11	40063359	40087700	116	10	+	mat	24341	0	ENSMUSG00000085301	Gm12132	7638	EM10E0499698	CTCF-only	FALSE	TRUE
11	40171394	40182633	54	5	+	mat	11239	0	ENSMUSG00000085301	Gm12132	19412	EM10E0499700	CTCF-only	FALSE	TRUE
11	40264906	40273855	58	9	+	mat	8949	0	ENSMUSG00000085301	Gm12132	21099	EM10E0499701	dELS	FALSE	TRUE
11	40351463	40366967	84	6	+	mat	15504	21159	ENSMUSG00000085301	Gm12132	20311	EM10E0499706	dELS	FALSE	FALSE
11	40458825	40466242	58	5	+	mat	7417	668	ENSMUSG00000085588	3110004A20Rik	0	EM10E0499714	dELS	TRUE	TRUE
11	40483215	40494970	69	5	+	mat	11755	2848	ENSMUSG00000081097	Gm12135	0	EM10E0499715	CTCF-only	TRUE	FALSE
11	40594706	40602307	61	7	+	mat	7601	2536	ENSMUSG00000080835	Gm12137	684	EM10E0499735	dELS	FALSE	FALSE
11	41043055	41065266	84	6	+	mat	22211	15208	ENSMUSG00000065916	U1	87984	EM10E0499785	dELS	FALSE	FALSE
11	41220498	41230294	45	7	+	mat	9796	6999	ENSMUSG00000086475	Gm12139	34766	EM10E0499787	dELS	FALSE	FALSE
11	41232402	41245644	76	15	+	mat	13242	18903	ENSMUSG00000086475	Gm12139	46670	EM10E0499787	dELS	FALSE	FALSE
11	41270631	41283612	61	6	+	mat	12981	57132	ENSMUSG00000086475	Gm12139	84899	EM10E0499787	dELS	FALSE	FALSE
11	41415284	41423787	52	7	+	mat	8503	44401	ENSMUSG00000081112	Gm12140	2484	EM10E0499790	CTCF-only	FALSE	FALSE
11	41518729	41529989	63	5	+	mat	11260	25584	ENSMUSG00000058809	Gm12141	0	EM10E0499794	dELS	TRUE	FALSE
11	41532048	41543546	47	5	+	mat	11498	38903	ENSMUSG00000058809	Gm12141	6926	EM10E0499794	dELS	FALSE	FALSE
11	41628125	41651812	118	5	+	mat	23687	43646	ENSMUSG00000081847	Gm12142	0	EM10E0499801	dELS	TRUE	FALSE
11	41680713	41693369	79	8	+	mat	12656	9206	ENSMUSG00000087306	A230004M16Rik	35352	EM10E0499801	dELS	FALSE	FALSE
11	41899122	41908728	65	8	+	mat	9606	0	ENSMUSG00000020436	Gabrg2	36860	EM10E0499806	DNase-H3K4me3	FALSE	TRUE
11	41936468	41947650	55	5	+	mat	11182	0	ENSMUSG00000020436	Gabrg2	0	EM10E0499806	DNase-H3K4me3	TRUE	TRUE
11	41967346	41983798	79	6	+	mat	16452	0	ENSMUSG00000020436	Gabrg2	7577	EM10E0499809	pELS	FALSE	TRUE
11	42034198	42051806	98	10	+	mat	17608	41465	ENSMUSG00000020436	Gabrg2	0	EM10E0499814	dELS	TRUE	FALSE
11	42121279	42159060	225	14	+	mat	37781	0	ENSMUSG00000010803	Gabra1	10981	EM10E0499818	DNase-H3K4me3	FALSE	TRUE
11	42242447	42252604	52	5	+	mat	10157	45251	ENSMUSG00000020428	Gabra6	49716	EM10E0499827	dELS	FALSE	FALSE
11	42433619	42443421	54	7	+	mat	9802	0	ENSMUSG00000007653	Gabrb2	0	EM10E0499846	dELS	TRUE	TRUE
11	42683115	42692609	40	5	+	mat	9494	62975	ENSMUSG00000007653	Gabrb2	41255	EM10E0499860	dELS	FALSE	FALSE
11	47385843	47395136	49	7	+	mat	9293	0	ENSMUSG00000020354	Sgcd	6425	EM10E0500964	CTCF-only	FALSE	TRUE
11	47817831	47828104	51	6	+	mat	10273	0	ENSMUSG00000020354	Sgcd	0	EM10E0500975	dELS	TRUE	TRUE
11	47893489	47902155	50	7	+	mat	8666	0	ENSMUSG00000020354	Sgcd	11656	EM10E0500977	dELS	FALSE	TRUE
11	47906482	47919795	52	6	+	mat	13313	0	ENSMUSG00000020354	Sgcd	24649	EM10E0500977	dELS	FALSE	TRUE
11	49160614	49160875	23	7	+	mat	261	0	ENSMUSG00000040283	Btnl9	0	EM10E0501172	DNase-H3K4me3	TRUE	TRUE
11	55746699	55760646	81	12	+	mat	13947	969	ENSMUSG00000086020	Gm12239	840	EM10E0503531	pELS	FALSE	TRUE
11	56777400	56786132	42	10	+	mat	8732	214412	ENSMUSG00000020524	Gria1	24934	EM10E0503596	dELS	FALSE	FALSE
11	56796789	56818419	133	7	+	mat	21630	182125	ENSMUSG00000020524	Gria1	33685	EM10E0503597	dELS	FALSE	FALSE
11	60902304	60904253	26	6	+	mat	1949	789	ENSMUSG00000018931	Gm16515	67	EM10E0505075	pELS	FALSE	TRUE
11	63199345	63200784	32	6	+	mat	1439	24558	ENSMUSG00000085532	B430319H21Rik	0	EM10E0506039	dELS	TRUE	FALSE
11	64953421	64960651	40	5	+	mat	7230	4121	ENSMUSG00000020549	Elac2	0	EM10E0506320	CTCF-only	TRUE	FALSE
11	67905722	67907142	22	6	+	mat	1420	0	ENSMUSG00000020905	Usp43	93	EM10E0506851	PLS	FALSE	TRUE
11	74240455	74252272	47	11	+	mat	11817	0	ENSMUSG00000081864	Olfr405-ps1	17888	EM10E0509234	DNase-H3K4me3	FALSE	TRUE
11	74565227	74571843	52	6	+	mat	6616	0	ENSMUSG00000038807	Rap1gap2	0	EM10E0509343	dELS	TRUE	TRUE
11	75181975	75184372	31	5	+	mat	2397	0	ENSMUSG00000045287	Rtn4rl1	0	EM10E0509659	dELS	TRUE	TRUE
11	78969640	78972785	40	5	+	mat	3145	0	ENSMUSG00000001123	Lgals9	0	EM10E0511585	pELS	TRUE	TRUE
11	83398083	83402408	41	5	+	mat	4325	0	ENSMUSG00000020684	Rasl10b	843	EM10E0512925	dELS	FALSE	TRUE
11	83950569	83953274	29	6	+	mat	2705	0	ENSMUSG00000034940	Synrg	0	EM10E0513147	dELS	TRUE	TRUE
11	90863600	90872818	51	7	+	mat	9218	0	ENSMUSG00000085940	4930405D11Rik	25686	EM10E0515897	dELS	FALSE	TRUE
11	90907567	90916813	51	8	+	mat	9246	30551	ENSMUSG00000085940	4930405D11Rik	0	EM10E0515898	CTCF-only	TRUE	FALSE
11	91047347	91056340	50	9	+	mat	8993	170331	ENSMUSG00000085940	4930405D11Rik	0	EM10E0515904	dELS	TRUE	FALSE
11	91270070	91282074	78	9	+	mat	12004	275107	ENSMUSG00000046755	Kif2b	0	EM10E0515914	CTCF-only	TRUE	FALSE
11	91349639	91377630	117	7	+	mat	27991	179551	ENSMUSG00000046755	Kif2b	77735	EM10E0515914	CTCF-only	FALSE	FALSE
11	91391883	91401958	48	5	+	mat	10075	155223	ENSMUSG00000046755	Kif2b	119979	EM10E0515914	CTCF-only	FALSE	FALSE
11	91429513	91458390	145	16	+	mat	28877	98791	ENSMUSG00000046755	Kif2b	100379	EM10E0515916	pELS	FALSE	FALSE
11	91595877	91603468	44	5	+	mat	7591	36400	ENSMUSG00000046755	Kif2b	36765	EM10E0515916	pELS	FALSE	FALSE
11	91848227	91875314	104	11	+	mat	27087	35221	ENSMUSG00000081630	Gm11498	241154	EM10E0515919	dELS	FALSE	FALSE
11	92232204	92240776	44	6	+	mat	8572	120745	ENSMUSG00000083788	Gm11499	115399	EM10E0515919	dELS	FALSE	FALSE
11	92498560	92505032	33	7	+	mat	6472	246762	ENSMUSG00000081363	Gm11500	12264	EM10E0515923	CTCF-only	FALSE	FALSE
11	92583911	92601297	84	9	+	mat	17386	150497	ENSMUSG00000081363	Gm11500	50406	EM10E0515924	dELS	FALSE	FALSE
11	92622724	92642912	95	9	+	mat	20188	108882	ENSMUSG00000081363	Gm11500	89219	EM10E0515924	dELS	FALSE	FALSE
11	92860980	92872759	76	5	+	mat	11779	19309	ENSMUSG00000087810	SNORA48	0	EM10E0515929	CTCF-only	TRUE	FALSE
11	92902461	92914818	52	6	+	mat	12357	10250	ENSMUSG00000087810	SNORA48	30242	EM10E0515929	CTCF-only	FALSE	FALSE
11	92998870	93021669	137	9	+	mat	22799	57930	ENSMUSG00000056158	Car10	0	EM10E0515932	dELS	TRUE	FALSE
11	93143253	93154614	53	5	+	mat	11361	0	ENSMUSG00000056158	Car10	0	EM10E0515954	dELS	TRUE	TRUE
11	93321630	93338529	102	11	+	mat	16899	0	ENSMUSG00000056158	Car10	16562	EM10E0515964	dELS	FALSE	TRUE
11	93433735	93439862	38	5	+	mat	6127	0	ENSMUSG00000056158	Car10	10209	EM10E0515972	CTCF-only	FALSE	TRUE
11	93865141	93866042	10	5	+	mat	901	0	ENSMUSG00000054079	Utp18	192	EM10E0516021	pELS	FALSE	TRUE
11	96246718	96250635	69	5	+	mat	3917	1086	ENSMUSG00000092449	Mir196a-1	0	EM10E0517333	pELS	TRUE	TRUE
11	98045876	98048206	70	15	+	mat	2330	2410	ENSMUSG00000084079	Gm11631	0	EM10E0518643	dELS	TRUE	FALSE
11	98284644	98293632	93	6	+	mat	8988	11017	ENSMUSG00000038255	Neurod2	0	EM10E0518716	dELS	TRUE	FALSE
11	98520266	98523485	27	6	+	mat	3219	0	ENSMUSG00000018168	Ikzf3	0	EM10E0518912	pELS	TRUE	TRUE
11	100364701	100367091	42	5	+	mat	2390	0	ENSMUSG00000001552	Jup	0	EM10E0519705	dELS	TRUE	TRUE
11	100627812	100631113	39	5	+	mat	3301	0	ENSMUSG00000014198	Zfp385c	3679	EM10E0519866	CTCF-only	FALSE	TRUE
11	101056954	101059322	49	7	+	mat	2368	0	ENSMUSG00000019301	Hsd17b1	0	EM10E0520144	pELS	TRUE	TRUE
11	103728798	103731866	37	5	+	mat	3068	1225	ENSMUSG00000018486	Wnt9b	1018	EM10E0521740	PLS	FALSE	TRUE
11	104744967	104749418	47	7	+	mat	4451	11695	ENSMUSG00000040838	Gm11639	0	EM10E0522117	CTCF-only	TRUE	FALSE
11	104802346	104813457	47	5	+	mat	11111	7422	ENSMUSG00000081513	Gm11623	54612	EM10E0522117	CTCF-only	FALSE	FALSE
11	104864100	104870563	39	6	+	mat	6463	37030	ENSMUSG00000080694	Gm11621	61231	EM10E0522118	dELS	FALSE	FALSE
11	105145299	105145896	38	10	+	mat	597	0	ENSMUSG00000081965	Gm11620	339	EM10E0522165	pELS	FALSE	TRUE
11	110993019	110998853	40	5	+	mat	5834	0	ENSMUSG00000051497	Kcnj16	4097	EM10E0524269	pELS	FALSE	TRUE
11	111206258	111216413	52	7	+	mat	10155	39465	ENSMUSG00000082272	Gm11675	11087	EM10E0524299	dELS	FALSE	FALSE
11	111402387	111414931	81	7	+	mat	12544	145677	ENSMUSG00000082272	Gm11675	7150	EM10E0524307	dELS	FALSE	FALSE
11	111415801	111428250	77	7	+	mat	12449	159091	ENSMUSG00000082272	Gm11675	0	EM10E0524311	CTCF-only	TRUE	FALSE
11	111439425	111452407	88	9	+	mat	12982	140237	ENSMUSG00000082448	Gm11676	13478	EM10E0524311	CTCF-only	FALSE	FALSE
11	111506416	111516323	91	10	+	mat	9907	76321	ENSMUSG00000082448	Gm11676	0	EM10E0524317	DNase-H3K4me3	TRUE	FALSE
11	111566330	111572247	42	7	+	mat	5917	20397	ENSMUSG00000082448	Gm11676	2511	EM10E0524326	DNase-H3K4me3	FALSE	FALSE
11	111640378	111659651	122	7	+	mat	19273	44848	ENSMUSG00000081666	Gm11677	1835	EM10E0524332	dELS	FALSE	FALSE
11	113181975	113183210	11	6	+	mat	1235	0	ENSMUSG00000085421	4732490B19Rik	645	EM10E0524595	PLS	FALSE	TRUE
11	115060263	115062580	39	6	+	mat	2317	8363	ENSMUSG00000020732	Rab37	0	EM10E0525392	CTCF-only	TRUE	FALSE
11	115400627	115401870	27	9	+	mat	1243	0	ENSMUSG00000016940	Kctd2	0	EM10E0525659	dELS	TRUE	TRUE
11	118387050	118387800	35	13	+	mat	750	0	ENSMUSG00000025575	Cant1	0	EM10E0527839	dELS	TRUE	TRUE
11	118565391	118578883	133	9	+	mat	13492	0	ENSMUSG00000025576	Rbfox3	55	EM10E0527938	CTCF-only	FALSE	TRUE
11	119060588	119061102	38	9	+	mat	514	0	ENSMUSG00000039989	Cbx4	0	EM10E0528157	DNase-H3K4me3	TRUE	TRUE
11	119228255	119231449	58	6	+	mat	3194	0	ENSMUSG00000039963	Ccdc40	0	EM10E0528295	CTCF-only	TRUE	TRUE
11	119528608	119528892	32	8	+	mat	284	0	ENSMUSG00000087675	Gm11762	0	EM10E0528417	pELS	TRUE	TRUE
12	3218719	3231968	64	5	+	mat	13249	3826	ENSMUSG00000079179	1700012B15Rik	3546	EM10E0529673	PLS	FALSE	FALSE
12	3950072	3955471	53	5	+	mat	5399	90	ENSMUSG00000020660	Pomc	1610	EM10E0529980	CTCF-only	FALSE	TRUE
12	5692631	5702598	55	5	+	mat	9967	113834	ENSMUSG00000093576	AC165293.1	54442	EM10E0530384	dELS	FALSE	FALSE
12	5929147	5936928	43	5	+	mat	7781	85755	ENSMUSG00000088209	5S_rRNA	5920	EM10E0530395	DNase-H3K4me3	FALSE	FALSE
12	5937930	5964041	147	10	+	mat	26111	94538	ENSMUSG00000088209	5S_rRNA	0	EM10E0530398	DNase-H3K4me3	TRUE	FALSE
12	6045575	6052497	37	8	+	mat	6922	202183	ENSMUSG00000088209	5S_rRNA	0	EM10E0530403	dELS	TRUE	FALSE
12	6197096	6222738	120	7	+	mat	25642	353704	ENSMUSG00000088209	5S_rRNA	8142	EM10E0530409	dELS	FALSE	FALSE
12	6373171	6385846	60	5	+	mat	12675	529779	ENSMUSG00000088209	5S_rRNA	184217	EM10E0530409	dELS	FALSE	FALSE
12	6827871	6839784	49	5	+	mat	11913	984479	ENSMUSG00000088209	5S_rRNA	189949	EM10E0530416	dELS	FALSE	FALSE
12	6965524	6979933	72	9	+	mat	14409	879607	ENSMUSG00000073233	Gm9144	247106	EM10E0530420	dELS	FALSE	FALSE
12	6980965	6995079	61	5	+	mat	14114	864461	ENSMUSG00000073233	Gm9144	231960	EM10E0530420	dELS	FALSE	FALSE
12	7221028	7229302	41	6	+	mat	8274	630238	ENSMUSG00000073233	Gm9144	0	EM10E0530421	dELS	TRUE	FALSE
12	7361003	7372519	51	5	+	mat	11516	487021	ENSMUSG00000073233	Gm9144	38410	EM10E0530423	CTCF-only	FALSE	FALSE
12	7494836	7509886	72	7	+	mat	15050	349654	ENSMUSG00000073233	Gm9144	32965	EM10E0530425	CTCF-only	FALSE	FALSE
12	7695944	7708101	59	10	+	mat	12157	151439	ENSMUSG00000073233	Gm9144	25664	EM10E0530428	CTCF-only	FALSE	FALSE
12	7720722	7737674	85	6	+	mat	16952	121866	ENSMUSG00000073233	Gm9144	182	EM10E0530431	dELS	FALSE	FALSE
12	9595561	9610540	67	10	+	mat	14979	13813	ENSMUSG00000048387	Osr1	3842	EM10E0530924	dELS	FALSE	FALSE
12	10220461	10240010	102	5	+	mat	19549	129601	ENSMUSG00000020622	Nt5c1b	0	EM10E0530972	dELS	TRUE	FALSE
12	10289130	10294589	39	5	+	mat	5459	75022	ENSMUSG00000020622	Nt5c1b	11055	EM10E0530976	CTCF-only	FALSE	FALSE
12	10520976	10530544	63	10	+	mat	9568	125790	ENSMUSG00000020621	Rdh14	6216	EM10E0530994	CTCF-only	FALSE	FALSE
12	10651010	10662921	69	9	+	mat	11911	235242	ENSMUSG00000066632	Pgk1-rs7	52567	EM10E0531002	CTCF-only	FALSE	FALSE
12	11446975	11453247	36	5	+	mat	6272	2581	ENSMUSG00000086022	Rad51ap2	2269	EM10E0531086	PLS	FALSE	FALSE
12	11709834	11717791	39	5	+	mat	7957	21351	ENSMUSG00000088565	7SK	119505	EM10E0531090	CTCF-only	FALSE	FALSE
12	12053998	12068341	71	5	+	mat	14343	30687	ENSMUSG00000078377	Gm4294	0	EM10E0531095	dELS	TRUE	FALSE
12	13252101	13265482	97	5	+	mat	13381	2612	ENSMUSG00000037149	Ddx1	2417	EM10E0531446	PLS	FALSE	FALSE
12	14004685	14013391	42	5	+	mat	8706	134311	ENSMUSG00000020607	Fam84a	132366	EM10E0531494	dELS	FALSE	FALSE
12	14276810	14292164	87	6	+	mat	15354	124658	ENSMUSG00000020607	Fam84a	0	EM10E0531508	dELS	TRUE	FALSE
12	14546863	14558933	63	8	+	mat	12070	39772	ENSMUSG00000075760	U6	230550	EM10E0531513	CTCF-only	FALSE	FALSE
12	14654339	14669991	67	5	+	mat	15652	147248	ENSMUSG00000075760	U6	338026	EM10E0531513	CTCF-only	FALSE	FALSE
12	14873398	14883806	44	5	+	mat	10408	0	ENSMUSG00000064386	U6	194665	EM10E0531515	CTCF-only	FALSE	TRUE
12	15305691	15316127	58	9	+	mat	10436	427129	ENSMUSG00000064386	U6	5725	EM10E0531519	dELS	FALSE	FALSE
12	15396930	15406401	41	7	+	mat	9471	385311	ENSMUSG00000020601	Trib2	9999	EM10E0531521	CTCF-only	FALSE	FALSE
12	15529036	15535528	54	5	+	mat	6492	256184	ENSMUSG00000020601	Trib2	316	EM10E0531524	CTCF-only	FALSE	FALSE
12	20812421	20812755	12	5	+	mat	334	0	ENSMUSG00000091071	1700030C10Rik	577	EM10E0532339	PLS	FALSE	TRUE
12	29475988	29483126	45	8	+	mat	7138	41158	ENSMUSG00000061911	Myt1l	38529	EM10E0533575	dELS	FALSE	FALSE
12	33414420	33424780	66	5	+	mat	10360	523	ENSMUSG00000020561	Twistnb	0	EM10E0534621	pELS	TRUE	TRUE
12	33897748	33912357	74	6	+	mat	14609	11542	ENSMUSG00000046518	Ferd3l	10624	EM10E0534650	DNase-H3K4me3	FALSE	FALSE
12	33914572	33919657	38	6	+	mat	5085	4242	ENSMUSG00000046518	Ferd3l	3324	EM10E0534650	DNase-H3K4me3	FALSE	FALSE
12	33942794	33948594	38	5	+	mat	5800	4620	ENSMUSG00000035799	Twist1	0	EM10E0534655	CTCF-only	TRUE	FALSE
12	33963820	33972384	95	5	+	mat	8564	8458	ENSMUSG00000035799	Twist1	0	EM10E0534684	dELS	TRUE	FALSE
12	34029074	34038491	68	5	+	mat	9417	73712	ENSMUSG00000035799	Twist1	0	EM10E0534689	dELS	TRUE	FALSE
12	34426367	34436631	67	5	+	mat	10264	0	ENSMUSG00000004698	Hdac9	0	EM10E0534728	dELS	TRUE	TRUE
12	34902281	34912728	61	7	+	mat	10447	12635	ENSMUSG00000077264	SNORA17	0	EM10E0534794	DNase-H3K4me3	TRUE	FALSE
12	37077051	37088641	64	9	+	mat	11590	13757	ENSMUSG00000036144	Meox2	2499	EM10E0535113	dELS	FALSE	FALSE
12	37239898	37247386	58	10	+	mat	7488	0	ENSMUSG00000050103	Agmo	3273	EM10E0535129	pELS	FALSE	TRUE
12	37262572	37272296	54	5	+	mat	9724	0	ENSMUSG00000050103	Agmo	0	EM10E0535130	CTCF-only	TRUE	TRUE
12	37296878	37312387	68	6	+	mat	15509	0	ENSMUSG00000050103	Agmo	34047	EM10E0535130	CTCF-only	FALSE	TRUE
12	37419237	37432337	77	7	+	mat	13100	0	ENSMUSG00000050103	Agmo	12078	EM10E0535132	CTCF-only	FALSE	TRUE
12	37544854	37555385	46	11	+	mat	10531	0	ENSMUSG00000050103	Agmo	0	EM10E0535134	dELS	TRUE	TRUE
12	37754284	37766617	64	5	+	mat	12333	107440	ENSMUSG00000036095	Dgkb	514	EM10E0535140	dELS	FALSE	FALSE
12	37792132	37801081	47	7	+	mat	8949	72976	ENSMUSG00000036095	Dgkb	24230	EM10E0535141	dELS	FALSE	FALSE
12	37803260	37811785	36	6	+	mat	8525	62272	ENSMUSG00000036095	Dgkb	25978	EM10E0535143	DNase-H3K4me3	FALSE	FALSE
12	37960607	37982679	91	6	+	mat	22072	0	ENSMUSG00000036095	Dgkb	58204	EM10E0535155	dELS	FALSE	TRUE
12	38087221	38100872	65	6	+	mat	13651	0	ENSMUSG00000036095	Dgkb	7912	EM10E0535156	CTCF-only	FALSE	TRUE
12	38125918	38133110	48	5	+	mat	7192	0	ENSMUSG00000036095	Dgkb	679	EM10E0535161	CTCF-only	FALSE	TRUE
12	38258387	38271916	65	7	+	mat	13529	0	ENSMUSG00000036095	Dgkb	64171	EM10E0535162	CTCF-only	FALSE	TRUE
12	38279747	38287205	40	5	+	mat	7458	0	ENSMUSG00000036095	Dgkb	48882	EM10E0535162	CTCF-only	FALSE	TRUE
12	38404038	38437320	186	14	+	mat	33282	0	ENSMUSG00000036095	Dgkb	12040	EM10E0535163	dELS	FALSE	TRUE
12	38484452	38491908	44	6	+	mat	7456	0	ENSMUSG00000036095	Dgkb	92454	EM10E0535163	dELS	FALSE	TRUE
12	38509683	38515822	38	6	+	mat	6139	0	ENSMUSG00000036095	Dgkb	78100	EM10E0535165	dELS	FALSE	TRUE
12	38747680	38761982	58	5	+	mat	14302	10937	ENSMUSG00000004151	Etv1	8949	EM10E0535169	pELS	FALSE	FALSE
12	38763796	38771393	51	5	+	mat	7597	1526	ENSMUSG00000004151	Etv1	0	EM10E0535169	pELS	TRUE	TRUE
12	39079509	39096534	66	7	+	mat	17025	167856	ENSMUSG00000088214	U7	0	EM10E0535216	dELS	TRUE	FALSE
12	39103072	39121600	68	8	+	mat	18528	142790	ENSMUSG00000088214	U7	15359	EM10E0535216	dELS	FALSE	FALSE
12	39144853	39154427	57	5	+	mat	9574	109963	ENSMUSG00000088214	U7	57140	EM10E0535216	dELS	FALSE	FALSE
12	39311701	39320782	46	5	+	mat	9081	47247	ENSMUSG00000088214	U7	0	EM10E0535226	dELS	TRUE	FALSE
12	39415553	39423774	42	7	+	mat	8221	30441	ENSMUSG00000077700	SNORA17	50674	EM10E0535233	dELS	FALSE	FALSE
12	39470429	39494854	125	11	+	mat	24425	16086	ENSMUSG00000077700	SNORA17	0	EM10E0535235	CTCF-only	TRUE	FALSE
12	42001977	42007748	37	7	+	mat	5771	51698	ENSMUSG00000056899	Immp2l	4447	EM10E0535592	PLS	FALSE	FALSE
12	42042149	42050301	39	5	+	mat	8152	91870	ENSMUSG00000056899	Immp2l	29604	EM10E0535592	PLS	FALSE	FALSE
12	42419597	42430091	42	6	+	mat	10494	143209	ENSMUSG00000093214	AC154353.1	89540	EM10E0535601	dELS	FALSE	FALSE
12	42441439	42456013	56	5	+	mat	14574	165051	ENSMUSG00000093214	AC154353.1	63618	EM10E0535601	dELS	FALSE	FALSE
12	42645613	42659119	52	6	+	mat	13506	301928	ENSMUSG00000077050	AC131665.1	50234	EM10E0535602	dELS	FALSE	FALSE
12	42830363	42843157	42	7	+	mat	12794	117890	ENSMUSG00000077050	AC131665.1	120572	EM10E0535603	dELS	FALSE	FALSE
12	42880127	42891691	46	5	+	mat	11564	69356	ENSMUSG00000077050	AC131665.1	81246	EM10E0535605	CTCF-only	FALSE	FALSE
12	42967012	42975529	32	6	+	mat	8517	5854	ENSMUSG00000077050	AC131665.1	0	EM10E0535605	CTCF-only	TRUE	FALSE
12	43071006	43089389	77	7	+	mat	18383	109848	ENSMUSG00000077050	AC131665.1	54166	EM10E0535608	DNase-H3K4me3	FALSE	FALSE
12	43205732	43222627	107	9	+	mat	16895	244574	ENSMUSG00000077050	AC131665.1	0	EM10E0535609	dELS	TRUE	FALSE
12	43725389	43731212	40	7	+	mat	5823	6571	ENSMUSG00000065004	SNORA33	34083	EM10E0535611	dELS	FALSE	FALSE
12	43773660	43785457	54	6	+	mat	11797	35747	ENSMUSG00000065004	SNORA33	23069	EM10E0535612	CTCF-only	FALSE	FALSE
12	44026866	44040905	67	6	+	mat	14039	159822	ENSMUSG00000014905	Dnajb9	59085	EM10E0535618	CTCF-only	FALSE	FALSE
12	44042098	44049977	48	5	+	mat	7879	150750	ENSMUSG00000014905	Dnajb9	50013	EM10E0535618	CTCF-only	FALSE	FALSE
12	44171153	44186365	80	8	+	mat	15212	14362	ENSMUSG00000014905	Dnajb9	0	EM10E0535625	CTCF-only	TRUE	FALSE
12	44393029	44400410	47	5	+	mat	7381	0	ENSMUSG00000020598	Nrcam	0	EM10E0535676	dELS	TRUE	TRUE
12	45111995	45122161	58	6	+	mat	10166	8014	ENSMUSG00000088852	SNORA17	22953	EM10E0535756	pELS	FALSE	FALSE
12	45232618	45245489	59	5	+	mat	12871	108796	ENSMUSG00000089226	5S_rRNA	50240	EM10E0535760	CTCF-only	FALSE	FALSE
12	45703235	45714418	60	8	+	mat	11183	264477	ENSMUSG00000064800	SNORA73	35900	EM10E0535785	pELS	FALSE	FALSE
12	45866185	45886474	95	9	+	mat	20289	92421	ENSMUSG00000064800	SNORA73	37579	EM10E0535789	dELS	FALSE	FALSE
12	45890828	45907052	74	6	+	mat	16224	71843	ENSMUSG00000064800	SNORA73	17001	EM10E0535789	dELS	FALSE	FALSE
12	46105914	46117246	41	5	+	mat	11332	126811	ENSMUSG00000064800	SNORA73	27600	EM10E0535796	dELS	FALSE	FALSE
12	46507190	46522798	78	9	+	mat	15608	165793	ENSMUSG00000021047	Nova1	81542	EM10E0535803	dELS	FALSE	FALSE
12	46587232	46594954	46	5	+	mat	7722	93637	ENSMUSG00000021047	Nova1	9386	EM10E0535803	dELS	FALSE	FALSE
12	46670672	46688081	87	5	+	mat	17409	510	ENSMUSG00000021047	Nova1	2755	EM10E0535811	dELS	FALSE	TRUE
12	46837133	46851944	68	8	+	mat	14811	10383	ENSMUSG00000089227	7SK	22852	EM10E0535829	pELS	FALSE	FALSE
12	46944310	46952560	48	6	+	mat	8250	48505	ENSMUSG00000084676	U4	130029	EM10E0535829	pELS	FALSE	FALSE
12	47109686	47118841	58	6	+	mat	9155	213881	ENSMUSG00000084676	U4	0	EM10E0535831	dELS	TRUE	FALSE
12	47212445	47217866	37	5	+	mat	5421	316640	ENSMUSG00000084676	U4	0	EM10E0535843	CTCF-only	TRUE	FALSE
12	47231049	47245731	65	5	+	mat	14682	335244	ENSMUSG00000084676	U4	17602	EM10E0535843	CTCF-only	FALSE	FALSE
12	47358437	47369021	55	6	+	mat	10584	462632	ENSMUSG00000084676	U4	51102	EM10E0535845	CTCF-only	FALSE	FALSE
12	48446081	48456962	47	6	+	mat	10881	89877	ENSMUSG00000091277	Gm1818	0	EM10E0535855	dELS	TRUE	FALSE
12	48465864	48475662	45	8	+	mat	9798	71177	ENSMUSG00000091277	Gm1818	10627	EM10E0535855	dELS	FALSE	FALSE
12	48573593	48590834	79	7	+	mat	17241	20963	ENSMUSG00000091277	Gm1818	6650	EM10E0535860	dELS	FALSE	FALSE
12	48628756	48646606	77	5	+	mat	17850	76126	ENSMUSG00000091277	Gm1818	0	EM10E0535865	CTCF-only	TRUE	FALSE
12	48842059	48861977	89	5	+	mat	19918	140062	ENSMUSG00000064616	U6	0	EM10E0535867	dELS	TRUE	FALSE
12	48926483	48948092	84	7	+	mat	21609	53947	ENSMUSG00000064616	U6	3718	EM10E0535871	dELS	FALSE	FALSE
12	49265847	49277431	64	6	+	mat	11584	97084	ENSMUSG00000020950	Foxg1	83420	EM10E0535878	CTCF-only	FALSE	FALSE
12	49403178	49417164	86	14	+	mat	13986	4001	ENSMUSG00000089922	3110039M20Rik	9216	EM10E0535946	dELS	FALSE	FALSE
12	49424936	49439041	72	5	+	mat	14105	25759	ENSMUSG00000089922	3110039M20Rik	30974	EM10E0535946	dELS	FALSE	FALSE
12	49954914	49963815	40	5	+	mat	8901	368774	ENSMUSG00000002688	Prkd1	0	EM10E0535976	dELS	TRUE	FALSE
12	56532142	56542788	69	8	+	mat	10646	0	ENSMUSG00000077177	SNORA17	1003	EM10E0537224	CTCF-only	FALSE	TRUE
12	57811858	57816980	44	6	+	mat	5122	84445	ENSMUSG00000046782	4921506M07Rik	0	EM10E0537392	CTCF-only	TRUE	FALSE
12	58198263	58201272	45	6	+	mat	3009	0	ENSMUSG00000035431	Sstr1	225	EM10E0537403	pELS	FALSE	TRUE
12	58209137	58219766	73	6	+	mat	10629	5451	ENSMUSG00000035431	Sstr1	4892	EM10E0537412	DNase-H3K4me3	FALSE	FALSE
12	58253159	58257362	30	7	+	mat	4203	0	ENSMUSG00000045930	Clec14a	0	EM10E0537416	pELS	TRUE	TRUE
12	58384519	58394027	54	5	+	mat	9508	126090	ENSMUSG00000045930	Clec14a	20106	EM10E0537425	dELS	FALSE	FALSE
12	58400990	58409828	41	5	+	mat	8838	142561	ENSMUSG00000045930	Clec14a	4305	EM10E0537425	dELS	FALSE	FALSE
12	59414918	59422700	51	8	+	mat	7782	197580	ENSMUSG00000092775	AC147101.1	27790	EM10E0537555	dELS	FALSE	FALSE
12	59783147	59793330	63	8	+	mat	10183	120704	ENSMUSG00000077603	SNORA3	0	EM10E0537570	CTCF-only	TRUE	FALSE
12	59852867	59863363	48	5	+	mat	10496	190424	ENSMUSG00000077603	SNORA3	24110	EM10E0537572	dELS	FALSE	FALSE
12	59986275	60001403	62	7	+	mat	15128	323832	ENSMUSG00000077603	SNORA3	25914	EM10E0537574	dELS	FALSE	FALSE
12	60049393	60063951	75	9	+	mat	14558	386950	ENSMUSG00000077603	SNORA3	89032	EM10E0537574	dELS	FALSE	FALSE
12	60284356	60297784	63	7	+	mat	13428	426475	ENSMUSG00000089603	U6	323995	EM10E0537574	dELS	FALSE	FALSE
12	60711045	60721184	40	5	+	mat	10139	3075	ENSMUSG00000089603	U6	750684	EM10E0537574	dELS	FALSE	FALSE
12	60807320	60817504	41	5	+	mat	10184	82953	ENSMUSG00000089603	U6	692518	EM10E0537579	PLS	FALSE	FALSE
12	60838136	60846099	36	5	+	mat	7963	113769	ENSMUSG00000089603	U6	663923	EM10E0537579	PLS	FALSE	FALSE
12	60943006	60953871	47	5	+	mat	10865	218639	ENSMUSG00000089603	U6	556151	EM10E0537579	PLS	FALSE	FALSE
12	61574424	61586798	60	5	+	mat	12374	0	ENSMUSG00000035653	Lrfn5	59399	EM10E0537589	dELS	FALSE	TRUE
12	61636464	61644471	39	5	+	mat	8007	0	ENSMUSG00000035653	Lrfn5	121439	EM10E0537589	dELS	FALSE	TRUE
12	62074380	62090483	63	5	+	mat	16103	165865	ENSMUSG00000088468	U6	68646	EM10E0537597	dELS	FALSE	FALSE
12	62092471	62102750	47	5	+	mat	10279	183956	ENSMUSG00000088468	U6	86737	EM10E0537597	dELS	FALSE	FALSE
12	62181349	62190511	52	6	+	mat	9162	272834	ENSMUSG00000088468	U6	175615	EM10E0537597	dELS	FALSE	FALSE
12	63258240	63271463	43	7	+	mat	13223	197362	ENSMUSG00000058933	Gm5185	238330	EM10E0537607	dELS	FALSE	FALSE
12	64193694	64204761	53	5	+	mat	11067	253899	ENSMUSG00000043060	Fscb	56320	EM10E0537616	CTCF-only	FALSE	FALSE
12	64266640	64285657	89	7	+	mat	19017	173003	ENSMUSG00000043060	Fscb	5210	EM10E0537616	CTCF-only	FALSE	FALSE
12	64730565	64741045	40	5	+	mat	10480	6672	ENSMUSG00000077703	SNORA17	5739	EM10E0537623	pELS	FALSE	FALSE
12	65527700	65538640	50	8	+	mat	10940	0	ENSMUSG00000080648	AC131332.1	42009	EM10E0537730	dELS	FALSE	TRUE
12	65714878	65726298	42	8	+	mat	11420	162077	ENSMUSG00000077270	SNORA17	71228	EM10E0537733	dELS	FALSE	FALSE
12	65918929	65928027	58	6	+	mat	9098	341387	ENSMUSG00000060499	Rpl10l	444	EM10E0537734	CTCF-only	FALSE	FALSE
12	66012686	66028289	69	5	+	mat	15603	241125	ENSMUSG00000060499	Rpl10l	48738	EM10E0537735	dELS	FALSE	FALSE
12	66569686	66578831	60	6	+	mat	9145	0	ENSMUSG00000034912	Mdga2	47792	EM10E0537745	CTCF-only	FALSE	TRUE
12	66610950	66626661	81	6	+	mat	15711	0	ENSMUSG00000034912	Mdga2	0	EM10E0537745	CTCF-only	TRUE	TRUE
12	67039680	67045637	44	6	+	mat	5957	0	ENSMUSG00000034912	Mdga2	0	EM10E0537755	CTCF-only	TRUE	TRUE
12	67055746	67066904	67	5	+	mat	11158	0	ENSMUSG00000034912	Mdga2	10079	EM10E0537755	CTCF-only	FALSE	TRUE
12	67093584	67104212	59	5	+	mat	10628	0	ENSMUSG00000034912	Mdga2	47917	EM10E0537755	CTCF-only	FALSE	TRUE
12	67136275	67147524	66	5	+	mat	11249	0	ENSMUSG00000034912	Mdga2	58206	EM10E0537757	pELS	FALSE	TRUE
12	67158193	67171093	55	5	+	mat	12900	0	ENSMUSG00000034912	Mdga2	34637	EM10E0537757	pELS	FALSE	TRUE
12	67303353	67311660	46	8	+	mat	8307	95056	ENSMUSG00000034912	Mdga2	35392	EM10E0537768	CTCF-only	FALSE	FALSE
12	67583432	67592666	39	5	+	mat	9234	5518	ENSMUSG00000084448	U2	13474	EM10E0537770	dELS	FALSE	FALSE
12	67899374	67918588	82	5	+	mat	19214	301003	ENSMUSG00000084448	U2	26079	EM10E0537773	CTCF-only	FALSE	FALSE
12	68333504	68359209	119	6	+	mat	25705	226701	ENSMUSG00000084660	n-R5s61	52218	EM10E0537776	dELS	FALSE	FALSE
12	68439275	68450666	75	8	+	mat	11391	135244	ENSMUSG00000084660	n-R5s61	0	EM10E0537777	dELS	TRUE	FALSE
12	72944443	72950947	48	8	+	mat	6504	11875	ENSMUSG00000021099	Six6	0	EM10E0539195	dELS	TRUE	FALSE
12	72957300	72960829	56	5	+	mat	3529	24732	ENSMUSG00000021099	Six6	0	EM10E0539199	CTCF-only	TRUE	FALSE
12	75058466	75068066	54	6	+	mat	9600	0	ENSMUSG00000034402	Kcnh5	9153	EM10E0539718	dELS	FALSE	TRUE
12	76533037	76536688	71	8	+	mat	3651	0	ENSMUSG00000052609	Plekhg3	0	EM10E0540235	PLS	TRUE	TRUE
12	80154574	80155396	46	31	+	mat	822	0	ENSMUSG00000015143	Actn1	0	EM10E0541547	dELS	TRUE	TRUE
12	80963785	80968900	35	6	+	mat	5115	9714	ENSMUSG00000021135	Slc10a1	0	EM10E0541921	CTCF-only	TRUE	FALSE
12	86532205	86538027	72	7	+	mat	5822	23264	ENSMUSG00000021255	Esrrb	26955	EM10E0543963	dELS	FALSE	FALSE
12	87024693	87031063	62	5	+	mat	6370	0	ENSMUSG00000034145	Tmem63c	0	EM10E0544275	dELS	TRUE	TRUE
12	88721868	88735108	77	5	+	mat	13240	0	ENSMUSG00000066392	Nrxn3	0	EM10E0544477	dELS	TRUE	TRUE
12	88749805	88760188	54	6	+	mat	10383	0	ENSMUSG00000066392	Nrxn3	0	EM10E0544478	dELS	TRUE	TRUE
12	88789167	88800933	70	5	+	mat	11766	0	ENSMUSG00000066392	Nrxn3	0	EM10E0544485	dELS	TRUE	TRUE
12	88944857	88957024	56	7	+	mat	12167	0	ENSMUSG00000066392	Nrxn3	2677	EM10E0544500	pELS	FALSE	TRUE
12	89060947	89072362	72	6	+	mat	11415	0	ENSMUSG00000066392	Nrxn3	0	EM10E0544519	dELS	TRUE	TRUE
12	89077769	89090555	78	6	+	mat	12786	0	ENSMUSG00000066392	Nrxn3	0	EM10E0544521	dELS	TRUE	TRUE
12	89116101	89131561	81	7	+	mat	15460	0	ENSMUSG00000066392	Nrxn3	0	EM10E0544527	CTCF-only	TRUE	TRUE
12	89274831	89282497	38	5	+	mat	7666	0	ENSMUSG00000066392	Nrxn3	0	EM10E0544544	dELS	TRUE	TRUE
12	89374696	89388255	80	8	+	mat	13559	0	ENSMUSG00000066392	Nrxn3	0	EM10E0544556	CTCF-only	TRUE	TRUE
12	89506212	89512292	38	8	+	mat	6080	0	ENSMUSG00000066392	Nrxn3	4279	EM10E0544565	CTCF-only	FALSE	TRUE
12	89645467	89657815	65	8	+	mat	12348	0	ENSMUSG00000066392	Nrxn3	0	EM10E0544570	CTCF-only	TRUE	TRUE
12	89658336	89671984	79	8	+	mat	13648	0	ENSMUSG00000066392	Nrxn3	1920	EM10E0544570	CTCF-only	FALSE	TRUE
12	89735941	89744776	42	5	+	mat	8835	0	ENSMUSG00000066392	Nrxn3	6861	EM10E0544575	dELS	FALSE	TRUE
12	89866335	89885031	89	6	+	mat	18696	0	ENSMUSG00000066392	Nrxn3	0	EM10E0544589	dELS	TRUE	TRUE
12	89924930	89932673	40	6	+	mat	7743	0	ENSMUSG00000066392	Nrxn3	407	EM10E0544592	dELS	FALSE	TRUE
12	90266755	90275521	49	5	+	mat	8766	0	ENSMUSG00000066392	Nrxn3	4743	EM10E0544612	dELS	FALSE	TRUE
12	90414089	90424043	58	6	+	mat	9954	92263	ENSMUSG00000066392	Nrxn3	668	EM10E0544616	dELS	FALSE	FALSE
12	91987336	91993490	52	7	+	mat	6154	108361	ENSMUSG00000066389	Rpl31-ps1	0	EM10E0544841	dELS	TRUE	FALSE
12	92021689	92037203	69	8	+	mat	15514	142714	ENSMUSG00000066389	Rpl31-ps1	19818	EM10E0544843	CTCF-only	FALSE	FALSE
12	92050395	92057296	40	5	+	mat	6901	171420	ENSMUSG00000066389	Rpl31-ps1	3660	EM10E0544844	dELS	FALSE	FALSE
12	92286089	92292860	75	6	+	mat	6771	407114	ENSMUSG00000066389	Rpl31-ps1	0	EM10E0544856	CTCF-only	TRUE	FALSE
12	92463111	92480689	71	5	+	mat	17578	584136	ENSMUSG00000066389	Rpl31-ps1	95921	EM10E0544858	CTCF-only	FALSE	FALSE
12	92601663	92613615	57	9	+	mat	11952	722688	ENSMUSG00000066389	Rpl31-ps1	111333	EM10E0544861	dELS	FALSE	FALSE
12	92656248	92676885	105	10	+	mat	20637	777273	ENSMUSG00000066389	Rpl31-ps1	48063	EM10E0544861	dELS	FALSE	FALSE
12	92769913	92786807	84	5	+	mat	16894	890938	ENSMUSG00000066389	Rpl31-ps1	23780	EM10E0544864	DNase-H3K4me3	FALSE	FALSE
12	92879888	92900074	108	11	+	mat	20186	833604	ENSMUSG00000065303	U1	0	EM10E0544870	dELS	TRUE	FALSE
12	92916152	92938482	97	7	+	mat	22330	795196	ENSMUSG00000065303	U1	36083	EM10E0544870	dELS	FALSE	FALSE
12	92957811	92966057	48	5	+	mat	8246	767621	ENSMUSG00000065303	U1	77742	EM10E0544870	dELS	FALSE	FALSE
12	92974405	92985289	37	5	+	mat	10884	748389	ENSMUSG00000065303	U1	94336	EM10E0544870	dELS	FALSE	FALSE
12	93208942	93222547	66	5	+	mat	13605	511131	ENSMUSG00000065303	U1	34270	EM10E0544874	dELS	FALSE	FALSE
12	93404886	93418235	59	6	+	mat	13349	315443	ENSMUSG00000065303	U1	119012	EM10E0544875	CTCF-only	FALSE	FALSE
12	93442407	93460268	90	5	+	mat	17861	273410	ENSMUSG00000065303	U1	76979	EM10E0544875	CTCF-only	FALSE	FALSE
12	93553413	93571278	85	6	+	mat	17865	162400	ENSMUSG00000065303	U1	15853	EM10E0544875	CTCF-only	FALSE	FALSE
12	93874351	93893428	90	6	+	mat	19077	21262	ENSMUSG00000094935	AC159637.1	284721	EM10E0544882	CTCF-only	FALSE	FALSE
12	93925278	93939564	63	5	+	mat	14286	8487	ENSMUSG00000094935	AC159637.1	238585	EM10E0544882	CTCF-only	FALSE	FALSE
12	93988618	93999709	54	9	+	mat	11091	71827	ENSMUSG00000094935	AC159637.1	178440	EM10E0544882	CTCF-only	FALSE	FALSE
12	94307744	94320834	49	6	+	mat	13090	390953	ENSMUSG00000094935	AC159637.1	36492	EM10E0544886	dELS	FALSE	FALSE
12	94657291	94681364	113	12	+	mat	24073	391114	ENSMUSG00000089468	U7	161936	EM10E0544890	dELS	FALSE	FALSE
12	94710871	94716630	34	7	+	mat	5759	355848	ENSMUSG00000089468	U7	215516	EM10E0544890	dELS	FALSE	FALSE
12	94754940	94764323	47	6	+	mat	9383	308155	ENSMUSG00000089468	U7	259585	EM10E0544890	dELS	FALSE	FALSE
12	95202143	95217249	84	9	+	mat	15106	129602	ENSMUSG00000089468	U7	141590	EM10E0544896	dELS	FALSE	FALSE
12	95335907	95350223	77	5	+	mat	14316	15253	ENSMUSG00000064972	U6	8616	EM10E0544896	dELS	FALSE	FALSE
12	95403719	95412997	47	6	+	mat	9278	38135	ENSMUSG00000064972	U6	23866	EM10E0544897	dELS	FALSE	FALSE
12	95502449	95509156	50	7	+	mat	6707	97201	ENSMUSG00000064412	U6	11092	EM10E0544909	CTCF-only	FALSE	FALSE
12	95553345	95565349	58	5	+	mat	12004	41008	ENSMUSG00000064412	U6	8670	EM10E0544912	dELS	FALSE	FALSE
12	95576573	95593808	61	5	+	mat	17235	12549	ENSMUSG00000064412	U6	0	EM10E0544914	dELS	TRUE	FALSE
12	95607575	95615487	47	9	+	mat	7912	1113	ENSMUSG00000064412	U6	21536	EM10E0544914	dELS	FALSE	TRUE
12	95620513	95634813	77	6	+	mat	14300	14051	ENSMUSG00000064412	U6	27570	EM10E0544915	dELS	FALSE	FALSE
12	95674652	95678444	38	5	+	mat	3792	270	ENSMUSG00000047414	Flrt2	0	EM10E0544919	PLS	TRUE	TRUE
12	96071060	96081769	60	6	+	mat	10709	37378	ENSMUSG00000059695	1700019M22Rik	215682	EM10E0544951	CTCF-only	FALSE	FALSE
12	96294765	96308954	79	5	+	mat	14189	52309	ENSMUSG00000084568	7SK	0	EM10E0544951	CTCF-only	TRUE	FALSE
12	96323263	96349360	118	10	+	mat	26097	80807	ENSMUSG00000084568	7SK	25551	EM10E0544951	CTCF-only	FALSE	FALSE
12	96428538	96441091	56	5	+	mat	12553	186082	ENSMUSG00000084568	7SK	130826	EM10E0544951	CTCF-only	FALSE	FALSE
12	96519190	96527826	42	7	+	mat	8636	276734	ENSMUSG00000084568	7SK	221478	EM10E0544951	CTCF-only	FALSE	FALSE
12	96589832	96604162	70	5	+	mat	14330	304497	ENSMUSG00000043483	Gm6863	292120	EM10E0544951	CTCF-only	FALSE	FALSE
12	96730243	96751234	110	8	+	mat	20991	157425	ENSMUSG00000043483	Gm6863	365148	EM10E0544958	CTCF-only	FALSE	FALSE
12	97000638	97008318	44	6	+	mat	7680	91336	ENSMUSG00000043483	Gm6863	108064	EM10E0544958	CTCF-only	FALSE	FALSE
12	97199200	97209741	62	7	+	mat	10541	146913	ENSMUSG00000088448	5S_rRNA	0	EM10E0544960	CTCF-only	TRUE	FALSE
12	97424812	97439773	73	6	+	mat	14961	68077	ENSMUSG00000088448	5S_rRNA	1658	EM10E0544970	dELS	FALSE	FALSE
12	97641230	97649058	42	12	+	mat	7828	284495	ENSMUSG00000088448	5S_rRNA	55150	EM10E0544976	dELS	FALSE	FALSE
12	97673014	97692100	120	10	+	mat	19086	316279	ENSMUSG00000088448	5S_rRNA	12108	EM10E0544976	dELS	FALSE	FALSE
12	97839454	97847928	58	5	+	mat	8474	340466	ENSMUSG00000021003	Galc	10572	EM10E0544983	CTCF-only	FALSE	FALSE
12	99067730	99070573	55	5	+	mat	2843	34412	ENSMUSG00000062582	Rpl30-ps8	0	EM10E0545225	dELS	TRUE	FALSE
[truncated: 3,089 more rows]

## Sheet: S7_interface_gene_funcitons
Table S7. Functional characterization of interface genes
[truncated: 21 more rows]

[truncated: 4 more sheets: S8_GO_enrichment_DE, S9_reference_placental_imp, S10_FISH_robes, S11_NCBI_accesion]
